# Supplementary material for: Ferrocene-1-carbaldehyde thio­semi­carbazone
Source: Acta Crystallogr Sect E Struct Rep Online. 2010 May 22;66(Pt 6):m679. doi: 10.1107/S1600536810017605 (PMC2979593; doi:10.1107/S1600536810017605)
Supplement: Supplementary file 2 [file e-66-0m679-Isup2.hkl]

# 
# h,k,l, Fc-squared, Fo-squared, sigma(Fo-squared) and status flag 
# 
data_I
_shelx_title ' fe1aam in P-1  (100K)' 
_shelx_refln_list_code          4 
_shelx_F_calc_maximum      153.76 
_exptl_crystal_F_000       592.00 
_reflns_d_resolution_high  0.7697 
 
loop_ 
 _symmetry_equiv_pos_as_xyz 
 'x, y, z' 
 '-x, -y, -z' 
 
_cell_length_a     5.8390 
_cell_length_b    12.7092 
_cell_length_c    16.7675 
_cell_angle_alpha  94.447 
_cell_angle_beta   97.965 
_cell_angle_gamma  97.639 
 
_shelx_F_squared_multiplier     1.000 
 
loop_ 
 _refln_index_h 
 _refln_index_k 
 _refln_index_l 
 _refln_F_squared_calc 
 _refln_F_squared_meas 
 _refln_F_squared_sigma 
 _refln_observed_status 
   1   0   0     2468.81     2410.70     35.21 o 
   2   0   0       52.28       54.94     11.66 o 
   3   0   0     4759.47     4768.08     70.71 o 
   4   0   0     2091.11     2024.58     55.61 o 
   5   0   0      164.09      267.02     32.85 o 
   6   0   0      599.15      680.20     56.45 o 
   7   0   0       75.21      121.30     49.36 o 
  -7   1   0       61.19       13.70     56.77 o 
  -6   1   0       66.44       23.29     28.26 o 
  -5   1   0      269.40      339.67     31.54 o 
  -4   1   0      900.86      855.37     38.34 o 
  -3   1   0     1435.74     1413.73     50.54 o 
  -2   1   0     6443.43     5939.21     83.16 o 
  -1   1   0     4745.52     4862.61     55.85 o 
   0   1   0        6.91       -6.94      3.47 o 
   1   1   0     1266.33     1268.97     20.89 o 
   2   1   0     3721.06     3660.74     44.35 o 
   3   1   0        8.90        6.13     10.53 o 
   4   1   0       48.46       42.37     17.48 o 
   5   1   0      193.10      233.15     32.23 o 
   6   1   0      259.08      309.05     59.93 o 
   7   1   0        0.62       14.65     45.63 o 
  -7   2   0      459.41      491.74     59.95 o 
  -6   2   0     1458.83     1409.85     56.70 o 
  -5   2   0        3.84       45.70     21.34 o 
  -4   2   0        3.34       -6.64     13.97 o 
  -3   2   0     6058.75     5697.81     77.02 o 
  -2   2   0      699.05      702.39     26.02 o 
  -1   2   0     5944.38     5950.01     63.72 o 
   0   2   0    18193.28    23592.60    128.20 o 
   1   2   0     1048.53      983.38     29.06 o 
   2   2   0     2065.89     1933.09     32.26 o 
   3   2   0     7853.89     7389.00     76.84 o 
   4   2   0     1275.61     1299.75     49.46 o 
   5   2   0      225.09      386.03     54.15 o 
   6   2   0      428.53      416.22     66.46 o 
   7   2   0       69.81       58.41     51.04 o 
  -7   3   0      115.16       96.92     39.86 o 
  -6   3   0      182.07      207.03     34.89 o 
  -5   3   0      951.54     1158.38     50.89 o 
  -4   3   0     1141.81     1129.37     47.85 o 
  -3   3   0      577.13      506.03     29.55 o 
  -2   3   0      158.30      150.58     23.01 o 
  -1   3   0     4311.55     4327.10     68.87 o 
   0   3   0      362.45      533.33     16.61 o 
   1   3   0      274.36      367.05     20.74 o 
   2   3   0       55.37       74.84     12.50 o 
   3   3   0        0.44       -1.44      9.76 o 
   4   3   0       49.32       61.46     15.41 o 
   5   3   0       24.39       16.38     33.97 o 
   6   3   0       47.78       16.81     53.29 o 
   7   3   0       87.94       76.46     58.56 o 
  -7   4   0       80.43      143.19     71.54 o 
  -6   4   0      662.33      686.62     51.91 o 
  -5   4   0      335.04      474.66     93.10 o 
  -4   4   0      653.70      741.46     40.79 o 
  -3   4   0     9529.27     8979.80    120.39 o 
  -2   4   0      124.65      148.53     20.44 o 
  -1   4   0     3184.42     2964.16     56.16 o 
   0   4   0     4304.18     5490.34     43.19 o 
   1   4   0     2441.43     2270.95     29.74 o 
   2   4   0       23.98       16.27     11.35 o 
   3   4   0     1425.41     1320.44     34.39 o 
   4   4   0      271.07      299.68     33.00 o 
   5   4   0        9.07       60.62     43.44 o 
   6   4   0      301.78      348.07     75.61 o 
  -7   5   0      672.84      674.74     98.95 o 
  -6   5   0      173.81      209.23     44.18 o 
  -5   5   0      183.54      185.97     35.66 o 
  -4   5   0      104.35       74.34     25.83 o 
  -3   5   0      104.65       95.26     24.79 o 
  -2   5   0     1537.59     1478.75     45.60 o 
  -1   5   0     3233.75     3072.55     40.13 o 
   0   5   0      187.14      261.78     15.55 o 
   1   5   0        1.77       -0.69      9.08 o 
   2   5   0     1237.54     1176.83     34.92 o 
   3   5   0      777.20      674.73     26.67 o 
   4   5   0        3.98       28.12     29.50 o 
   5   5   0      494.63      547.46     82.31 o 
   6   5   0      174.96      184.00     65.56 o 
  -7   6   0      439.01      649.66    132.29 o 
  -6   6   0      617.07      692.69     63.34 o 
  -5   6   0      470.65      480.45     49.33 o 
  -4   6   0     3273.83     3128.73     86.93 o 
  -3   6   0     1747.39     1843.27     59.21 o 
  -2   6   0        0.20      -14.52     14.84 o 
  -1   6   0      325.13      375.27     20.51 o 
   0   6   0      863.09     1087.16     28.92 o 
   1   6   0      219.84      325.58     19.67 o 
   2   6   0      855.00      833.51     33.30 o 
   3   6   0     1234.99     1239.31     47.38 o 
   4   6   0      134.05       96.63     45.52 o 
   5   6   0      167.93      208.58     72.86 o 
   6   6   0      944.36      943.35    113.87 o 
  -7   7   0      120.12      120.96     63.16 o 
  -6   7   0      745.91      852.63     81.25 o 
  -5   7   0       68.25      138.60     38.99 o 
  -4   7   0      365.64      483.40     54.42 o 
  -3   7   0       53.45      101.90     31.66 o 
  -2   7   0     1065.12     1087.83     38.97 o 
  -1   7   0      542.87      594.84     31.53 o 
   0   7   0     1038.57     1261.91     33.00 o 
   1   7   0     2023.59     2168.72     38.06 o 
   2   7   0     3997.92     3722.08     86.45 o 
   3   7   0      832.97      752.32     63.67 o 
   4   7   0      480.72      404.38     71.54 o 
   5   7   0      719.18      940.56    177.58 o 
   6   7   0      419.91      499.02     91.16 o 
  -7   8   0      700.78      692.97     72.27 o 
  -6   8   0      271.83      274.72     60.55 o 
  -5   8   0      736.47      942.42    111.25 o 
  -4   8   0     3344.28     3143.72    157.32 o 
  -3   8   0       12.32       14.73     26.87 o 
  -2   8   0      241.98      272.26     24.10 o 
  -1   8   0     1352.01     1308.94     33.55 o 
   0   8   0     7287.04     8866.48     83.81 o 
   1   8   0     1060.22     1274.19     55.64 o 
   2   8   0      125.12      117.28     32.80 o 
   3   8   0     1554.59     1520.56     81.25 o 
   4   8   0       69.73       38.97     46.86 o 
   5   8   0      196.40      250.82    146.89 o 
  -6   9   0      536.10      688.46     81.94 o 
  -5   9   0      256.57      471.87    161.23 o 
  -4   9   0      543.39      594.15     95.13 o 
  -3   9   0      215.43      175.60     35.52 o 
  -2   9   0      438.23      416.42     30.20 o 
  -1   9   0      300.26      307.31     24.07 o 
   0   9   0      183.30      270.97     26.13 o 
   1   9   0        0.63       21.91     21.87 o 
   2   9   0      863.28      940.00     67.90 o 
   3   9   0      222.46      185.08     47.58 o 
   4   9   0      307.44      252.41     67.83 o 
   5   9   0     1023.33     1330.73    129.40 o 
  -6  10   0      239.85      253.90     74.25 o 
  -5  10   0      236.95      202.92     50.87 o 
  -4  10   0        7.10       28.58     31.05 o 
  -3  10   0     1845.59     1757.55     71.16 o 
  -2  10   0     1097.80     1148.14     41.49 o 
  -1  10   0     1324.53     1238.10     38.45 o 
   0  10   0     1458.92     1816.63     61.91 o 
   1  10   0      339.80      271.25     32.10 o 
   2  10   0      342.83      344.07     57.47 o 
   3  10   0      797.97      940.53    101.91 o 
   4  10   0       34.46       65.08     79.75 o 
   5  10   0      275.89      386.00     88.89 o 
  -6  11   0        1.47      -37.28     39.63 o 
  -5  11   0      117.03      156.96     42.42 o 
  -4  11   0      309.37      348.42     50.82 o 
  -3  11   0      973.61     1037.02     63.58 o 
  -2  11   0      954.57      964.18     42.13 o 
  -1  11   0     1389.55     1394.67     53.35 o 
   0  11   0        0.63      -19.26     23.62 o 
   1  11   0       53.83       57.76     29.62 o 
   2  11   0       56.30       12.90     36.16 o 
   3  11   0      122.26       43.75     97.57 o 
   4  11   0      446.14      445.16     91.98 o 
  -5  12   0        0.16      -54.60     36.69 o 
  -4  12   0      155.71      199.19     43.01 o 
  -3  12   0     1160.22     1120.94     60.13 o 
  -2  12   0       83.05       46.88     25.98 o 
  -1  12   0     1560.66     1476.11     62.42 o 
   0  12   0      196.05      243.27     40.68 o 
   1  12   0        3.48       67.65     59.02 o 
   2  12   0     1009.15      895.57     84.58 o 
   3  12   0      259.79      325.14     78.61 o 
   4  12   0       13.63       20.18     64.05 o 
  -5  13   0       16.61       -9.82     38.36 o 
  -4  13   0      363.87      340.76     47.24 o 
  -3  13   0        4.65       66.69     39.87 o 
  -2  13   0      392.40      453.22     37.65 o 
  -1  13   0      599.92      623.55     53.28 o 
   0  13   0      467.34      568.65     63.13 o 
   1  13   0      339.71      397.29     48.45 o 
   2  13   0      484.24      443.20     74.53 o 
   3  13   0      116.08        9.96     92.83 o 
  -4  14   0     1123.39     1105.47     68.82 o 
  -3  14   0       22.48       16.20     34.80 o 
  -2  14   0        3.45      -16.81     30.70 o 
  -1  14   0      606.13      652.40     56.72 o 
   0  14   0       64.37       73.38     49.53 o 
   1  14   0      186.04      181.06     67.97 o 
   2  14   0     1152.73     1034.64     99.34 o 
  -4  15   0      147.35      140.31     44.37 o 
  -3  15   0       32.74       59.70     40.51 o 
  -2  15   0     2041.74     1878.91    114.90 o 
  -1  15   0       69.44       81.67     49.06 o 
   0  15   0       66.35       19.42     60.16 o 
   1  15   0      680.54      624.11     68.86 o 
   2  15   0      808.48      660.88     98.84 o 
  -2  16   0       46.19       41.67     63.89 o 
  -1  16   0      179.18      127.83     55.35 o 
   0  16   0       50.79      102.85     56.97 o 
   0 -16   1      227.15      283.64     64.88 o 
   1 -16   1       15.94       12.92     53.80 o 
   2 -16   1       12.15       65.26     63.84 o 
  -2 -15   1      125.14       72.99     70.81 o 
  -1 -15   1      671.76      525.76     82.78 o 
   0 -15   1      171.20      208.95     58.75 o 
   1 -15   1       65.65      144.04     53.12 o 
   2 -15   1       82.47      103.59     59.91 o 
   3 -15   1      405.31      300.35     43.64 o 
   4 -15   1       35.67       32.37     38.33 o 
  -3 -14   1      104.15       87.62     73.91 o 
  -2 -14   1      104.64      106.72     55.73 o 
  -1 -14   1      254.22      205.49     46.23 o 
   0 -14   1        2.79      -21.41     59.03 o 
   1 -14   1      326.11      286.92     90.37 o 
   2 -14   1       32.93        4.46     27.87 o 
   3 -14   1      496.73      435.03     45.19 o 
   4 -14   1       66.51       43.79     37.11 o 
  -3 -13   1      331.83      383.15     94.37 o 
  -2 -13   1      291.40      283.62     56.89 o 
  -1 -13   1      899.01      941.10     61.38 o 
   0 -13   1      138.06      165.91     38.76 o 
   1 -13   1      170.54      161.50     42.15 o 
   2 -13   1      655.73      584.66     39.29 o 
   3 -13   1       84.18      107.30     35.80 o 
   4 -13   1      196.21      207.84     46.99 o 
   5 -13   1     1494.31     1629.72    122.01 o 
  -4 -12   1      286.39      353.66     87.96 o 
  -3 -12   1      448.12      484.67    156.96 o 
  -2 -12   1        2.28        8.44     50.20 o 
  -1 -12   1       17.29       35.45     39.81 o 
   0 -12   1      408.64      505.75     46.40 o 
   1 -12   1      737.55      670.15     43.39 o 
   2 -12   1      234.48      212.61     30.44 o 
   3 -12   1      332.14      324.54     48.36 o 
   4 -12   1      747.39      730.37     82.25 o 
   5 -12   1        1.48       21.94     36.96 o 
  -4 -11   1       14.24       96.80    101.10 o 
  -3 -11   1      238.42      300.55     74.29 o 
  -2 -11   1     1013.10      846.65     65.17 o 
  -1 -11   1      289.87      367.22     41.47 o 
   0 -11   1        0.20      -59.92     36.39 o 
   1 -11   1       32.17       11.45     21.48 o 
   2 -11   1     3952.94     3945.61     67.38 o 
   3 -11   1        8.62       -0.07     28.44 o 
   4 -11   1      357.00      413.73     62.14 o 
   5 -11   1      715.19      723.16     66.99 o 
   6 -11   1       46.02      149.44     48.57 o 
  -5 -10   1       71.99      103.63    168.86 o 
  -4 -10   1      460.97      639.72    202.57 o 
  -3 -10   1      234.14      223.21     55.33 o 
  -2 -10   1       21.63       11.65     32.70 o 
  -1 -10   1       41.24       17.47     39.79 o 
   0 -10   1     1138.00     1351.15     43.43 o 
   1 -10   1      354.53      363.31     32.30 o 
   2 -10   1      144.36      167.32     29.30 o 
   3 -10   1      379.96      363.14     52.29 o 
   4 -10   1     2836.21     2717.05    120.16 o 
   5 -10   1       11.74       62.80     48.68 o 
   6 -10   1       23.59      108.21     53.31 o 
  -5  -9   1      121.42      234.44    134.05 o 
  -4  -9   1     1579.83     1623.11    127.08 o 
  -3  -9   1      515.99      347.78     55.46 o 
  -2  -9   1      106.20      127.10     36.24 o 
  -1  -9   1     1867.89     1666.58     59.69 o 
   0  -9   1     1048.12     1276.34     39.81 o 
   1  -9   1     2174.79     2067.70     43.11 o 
   2  -9   1     4248.17     4027.11     76.15 o 
   3  -9   1        4.24       -2.71     30.13 o 
   4  -9   1        5.69        8.89     33.80 o 
   5  -9   1      509.85      566.78     68.67 o 
   6  -9   1      128.91       65.34     49.62 o 
  -6  -8   1      363.96      457.20     93.25 o 
  -5  -8   1       79.86      155.14     61.42 o 
  -4  -8   1     1379.40     1319.43    111.38 o 
  -3  -8   1      103.55      119.11     42.89 o 
  -2  -8   1     3300.74     2962.16     95.94 o 
  -1  -8   1     1681.23     1562.08     44.42 o 
   0  -8   1     2309.20     2915.86     43.97 o 
   1  -8   1      789.91      766.45     35.93 o 
   2  -8   1       44.84       44.74     20.81 o 
   3  -8   1        3.63       67.14     26.33 o 
   4  -8   1        1.97       17.50     32.97 o 
   5  -8   1        2.26       75.74     48.09 o 
   6  -8   1       23.21       10.18     43.80 o 
  -6  -7   1       29.20      112.45    147.30 o 
  -5  -7   1     1355.49     1622.03    128.83 o 
  -4  -7   1     1241.55     1353.44    104.38 o 
  -3  -7   1      320.64      378.19     52.07 o 
  -2  -7   1     1445.19     1353.64     42.78 o 
  -1  -7   1     6798.61     6449.08     73.21 o 
   0  -7   1      975.85     1389.18     33.81 o 
   1  -7   1     6021.57     5631.62     78.85 o 
   2  -7   1     3005.51     3040.65     60.22 o 
   3  -7   1       94.83      129.12     29.57 o 
   4  -7   1       79.37       44.62     27.99 o 
   5  -7   1     1349.62     1415.90     83.12 o 
   6  -7   1      376.50      371.71     62.00 o 
   7  -7   1       13.00       62.74     50.38 o 
  -6  -6   1       92.49      111.89     60.78 o 
  -5  -6   1      581.84      902.50    100.83 o 
  -4  -6   1      241.91      258.69     49.79 o 
  -3  -6   1      120.61       89.34     34.59 o 
  -2  -6   1      974.62     1034.99     35.38 o 
  -1  -6   1     4691.68     4366.58     55.56 o 
   0  -6   1      463.47      622.54     21.17 o 
   1  -6   1     5732.38     5403.98     62.58 o 
   2  -6   1      734.14      756.89     35.11 o 
   3  -6   1       28.54       65.17     22.74 o 
   4  -6   1       10.09        7.82     26.90 o 
   5  -6   1      330.58      293.37     48.71 o 
   6  -6   1       20.25      -16.30     33.71 o 
   7  -6   1      184.79      292.32     78.22 o 
  -6  -5   1       84.97      148.15     79.36 o 
  -5  -5   1      750.91      846.45     93.67 o 
  -4  -5   1      476.69      437.75     53.09 o 
  -3  -5   1      304.81      267.98     25.15 o 
  -2  -5   1     5969.11     5399.45     74.07 o 
  -1  -5   1      491.36      423.64     20.86 o 
   0  -5   1     4304.98     5406.17     51.24 o 
   1  -5   1     1379.34     1365.34     32.38 o 
   2  -5   1     2843.43     2850.43     63.85 o 
   3  -5   1     2065.40     1966.73     68.94 o 
   4  -5   1     3935.03     3892.86     92.84 o 
   5  -5   1      914.43     1042.35     63.13 o 
   6  -5   1        5.09       59.10     43.04 o 
   7  -5   1        0.38       23.69     56.36 o 
  -6  -4   1      483.75      327.57     77.01 o 
  -5  -4   1     1633.04     1699.31    108.94 o 
  -4  -4   1      531.93      593.44     56.57 o 
  -3  -4   1        0.31       17.03     10.88 o 
  -2  -4   1       71.20       58.11     13.24 o 
  -1  -4   1      567.51      617.38     20.86 o 
   0  -4   1     3014.62     3538.76     42.45 o 
   1  -4   1      118.81      110.96     14.41 o 
   2  -4   1      280.37      329.48     27.05 o 
   3  -4   1      143.80      178.44     25.88 o 
   4  -4   1     1795.00     1636.93     52.90 o 
   5  -4   1       48.77       44.52     24.94 o 
   6  -4   1        0.25       -0.27     25.63 o 
   7  -4   1      624.97      654.70     81.27 o 
  -7  -3   1      233.96      380.25    175.37 o 
  -6  -3   1      129.23      151.87     58.30 o 
  -5  -3   1     1055.14     1149.33     76.08 o 
  -4  -3   1      507.29      506.75     40.61 o 
  -3  -3   1      384.44      451.35     24.37 o 
  -2  -3   1     5414.53     4977.44     50.36 o 
  -1  -3   1      196.09      199.98     31.59 o 
   0  -3   1     9399.91    11591.09     73.88 o 
   1  -3   1     1938.96     1790.06     40.70 o 
   2  -3   1     3913.52     3499.59     66.18 o 
   3  -3   1     1745.28     1720.66     45.26 o 
   4  -3   1     1291.67     1337.19     51.93 o 
   5  -3   1     2385.22     2274.89     66.95 o 
   6  -3   1      172.09      238.98     37.83 o 
   7  -3   1      287.27      274.58     64.78 o 
  -7  -2   1      464.32      479.48     86.45 o 
  -6  -2   1      326.27      321.61     60.47 o 
  -5  -2   1        0.01       39.96     20.72 o 
  -4  -2   1     1072.48     1006.25     42.76 o 
  -3  -2   1      376.64      364.81     22.99 o 
  -2  -2   1      461.07      572.58     23.71 o 
  -1  -2   1     2043.47     2155.90     48.53 o 
   0  -2   1     8845.58    10776.84     80.95 o 
   1  -2   1      449.58      479.58     32.09 o 
   2  -2   1       83.50       67.41     14.23 o 
   3  -2   1      478.05      590.02     33.28 o 
   4  -2   1     7690.64     7244.84     99.75 o 
   5  -2   1      163.55      253.41     32.11 o 
   6  -2   1      281.79      284.85     56.73 o 
   7  -2   1      506.21      651.95     73.26 o 
  -7  -1   1        3.18       72.91     47.96 o 
  -6  -1   1      202.81      152.66     49.88 o 
  -5  -1   1     1388.58     1535.75     60.91 o 
  -4  -1   1       43.77       72.84     18.71 o 
  -3  -1   1     1081.06     1013.11     35.03 o 
  -2  -1   1     2569.67     2388.36     45.52 o 
  -1  -1   1    16047.64    15701.23    102.45 o 
   1  -1   1    19912.21    19774.29    139.08 o 
   2  -1   1     4312.45     4199.11     48.78 o 
   3  -1   1        1.87        6.85     10.39 o 
   4  -1   1      222.31      264.24     45.16 o 
   5  -1   1     1153.18     1156.23     46.51 o 
   6  -1   1       35.60       24.10     27.81 o 
   7  -1   1      856.88      929.71    151.51 o 
  -7   0   1      114.27      115.07     51.63 o 
  -6   0   1       63.37      114.69     29.92 o 
  -5   0   1     2040.10     1936.71     61.63 o 
  -4   0   1     1231.63     1234.81     54.18 o 
  -3   0   1     3512.11     3284.51    109.31 o 
  -2   0   1     1464.85     1444.25     36.46 o 
  -1   0   1     7139.34     6747.54    167.12 o 
   0   0   1      128.56       -0.27      1.81 o 
   1   0   1    12788.00    12652.97    162.55 o 
   2   0   1       12.51        5.46     15.40 o 
   3   0   1     3591.28     3379.01     53.51 o 
   4   0   1     2353.27     2245.41     51.70 o 
   5   0   1      346.66      344.84     31.67 o 
   6   0   1      136.48      139.46     37.41 o 
   7   0   1      678.38      809.92     90.87 o 
  -7   1   1       76.19      107.13     48.52 o 
  -6   1   1      738.53      843.14     49.04 o 
  -5   1   1     1023.03     1279.57     56.41 o 
  -4   1   1      427.78      476.33     36.27 o 
  -3   1   1      130.91      130.75     21.36 o 
  -2   1   1        7.59      -20.25     12.21 o 
  -1   1   1     1859.27     1982.37     45.06 o 
   0   1   1      324.99      357.57     13.58 o 
   1   1   1    15618.52    15407.01    116.81 o 
   2   1   1     2633.14     2605.30     38.79 o 
   3   1   1     1993.52     1861.54     40.35 o 
   4   1   1     2062.73     1972.91     48.47 o 
   5   1   1      178.78      233.90     35.62 o 
   6   1   1       15.51       52.29     40.65 o 
   7   1   1      304.94      236.03     62.96 o 
  -7   2   1      218.65      177.56     37.31 o 
  -6   2   1      121.96      101.40     27.03 o 
  -5   2   1      287.85      358.74     51.90 o 
  -4   2   1       14.63       66.92     18.93 o 
  -3   2   1      586.26      589.50     29.70 o 
  -2   2   1      411.09      512.16     23.14 o 
  -1   2   1     2932.20     2900.23     45.32 o 
   0   2   1     7018.56     8837.34     59.32 o 
   1   2   1     8511.55     8453.91     70.61 o 
   2   2   1     1587.30     1547.10     30.51 o 
   3   2   1     1409.53     1379.72     35.40 o 
   4   2   1       88.04       42.32     16.35 o 
   5   2   1       87.84      148.48     29.56 o 
   6   2   1     1447.34     1487.75    105.07 o 
   7   2   1      391.71      451.79     81.31 o 
  -7   3   1        0.11       21.53     32.62 o 
  -6   3   1      813.56      912.51     55.34 o 
  -5   3   1     1531.65     1462.80     55.47 o 
  -4   3   1     3220.80     3239.33     68.20 o 
  -3   3   1      457.93      517.98     28.36 o 
  -2   3   1     4579.04     4190.68     55.68 o 
  -1   3   1     1917.33     1924.82     37.52 o 
   0   3   1     5383.43     6741.23     53.89 o 
   1   3   1     2017.31     2092.14     34.82 o 
   2   3   1       13.59        5.72      9.43 o 
   3   3   1       77.30       94.41     15.24 o 
   4   3   1     3348.38     3315.90     61.09 o 
   5   3   1       67.46       50.53     27.86 o 
   6   3   1       27.28       52.48     48.65 o 
   7   3   1       43.93      107.88     72.86 o 
  -7   4   1       13.21      100.75     49.11 o 
  -6   4   1      354.02      410.49     63.50 o 
  -5   4   1       85.86      156.85     29.28 o 
  -4   4   1      715.93      698.98     39.66 o 
  -3   4   1      208.72      140.10     20.27 o 
  -2   4   1     1993.78     1996.40     51.63 o 
  -1   4   1        5.07        1.58     12.45 o 
   0   4   1     4241.16     5088.63     46.83 o 
   1   4   1      205.00      226.49     14.33 o 
   2   4   1       33.20       24.61     10.51 o 
   3   4   1     2003.10     1962.12     43.03 o 
   4   4   1      116.25      116.04     22.27 o 
   5   4   1        1.01        4.36     36.25 o 
   6   4   1      480.92      450.56     85.34 o 
  -7   5   1      326.04      340.29     49.09 o 
  -6   5   1       46.99      150.70     73.01 o 
  -5   5   1     1921.11     1850.04     62.74 o 
  -4   5   1        0.04        1.57     23.29 o 
  -3   5   1      644.14      741.54     44.30 o 
  -2   5   1    13844.85    13194.35    169.09 o 
  -1   5   1       42.56       71.11     15.19 o 
   0   5   1       55.93       64.43     12.93 o 
   1   5   1     8278.38     7868.45     63.09 o 
   2   5   1      260.10      260.49     17.24 o 
   3   5   1      713.10      714.74     54.24 o 
   4   5   1     1434.79     1365.78     61.64 o 
   5   5   1      185.70      231.23     65.04 o 
   6   5   1      225.54      215.95     72.67 o 
  -7   6   1       19.74       83.23     37.32 o 
  -6   6   1      753.60      770.02     71.08 o 
  -5   6   1      166.67      242.29     51.23 o 
  -4   6   1       18.50       18.02     23.28 o 
  -3   6   1     4765.81     4589.51     76.78 o 
  -2   6   1       27.40        6.22     14.51 o 
  -1   6   1      140.83      133.28     16.58 o 
   0   6   1     4157.86     4766.77     53.71 o 
   1   6   1     2194.71     2161.26     36.26 o 
   2   6   1      531.57      585.93     23.00 o 
   3   6   1     1587.37     1606.71     54.43 o 
   4   6   1      450.71      397.66     72.18 o 
   5   6   1       11.60       42.93     49.84 o 
   6   6   1       18.89      161.54    170.55 o 
  -7   7   1      247.23      356.03     72.90 o 
  -6   7   1       68.24       87.47     38.39 o 
  -5   7   1      985.71     1021.39     66.40 o 
  -4   7   1      807.00      778.01     89.20 o 
  -3   7   1     3971.82     3803.88    104.10 o 
  -2   7   1     5281.04     5053.34     86.85 o 
  -1   7   1      940.90      892.65     27.08 o 
   0   7   1      358.34      517.63     25.33 o 
   1   7   1     9343.23     8839.63     96.43 o 
   2   7   1       16.47      -23.16     19.87 o 
   3   7   1      384.88      318.25     54.70 o 
   4   7   1      755.83      930.86     99.45 o 
   5   7   1       56.51       42.59     59.88 o 
   6   7   1      156.30      220.79     84.03 o 
  -7   8   1       54.53      154.10     48.69 o 
  -6   8   1      515.86      584.37     74.77 o 
  -5   8   1      501.64      567.91     55.79 o 
  -4   8   1      184.82      150.00     36.38 o 
  -3   8   1     6850.23     6243.91    114.34 o 
  -2   8   1       12.82      -10.23     15.74 o 
  -1   8   1      166.10      155.90     18.32 o 
   0   8   1     1442.22     1734.00     41.56 o 
   1   8   1       44.78       25.07     14.45 o 
   2   8   1       35.95       33.55     20.11 o 
   3   8   1      447.72      508.65    117.37 o 
   4   8   1       76.38      136.95     66.59 o 
   5   8   1      163.92      243.90    165.56 o 
  -6   9   1      341.75      314.50     88.34 o 
  -5   9   1      215.53      278.11     59.65 o 
  -4   9   1       73.52       33.39     31.96 o 
  -3   9   1      511.73      515.83     59.93 o 
  -2   9   1      441.62      473.48     35.49 o 
  -1   9   1      155.66      143.48     22.79 o 
   0   9   1     1143.59     1373.50     41.36 o 
   1   9   1     1745.35     1579.99     49.21 o 
   2   9   1      882.09      782.78     65.36 o 
   3   9   1     1049.86      850.29     94.18 o 
   4   9   1       84.67      121.58     58.05 o 
   5   9   1       83.78      110.91     63.09 o 
  -6  10   1      366.72      372.23     55.82 o 
  -5  10   1       93.40      184.21     39.69 o 
  -4  10   1      895.25      878.80     62.43 o 
  -3  10   1      294.52      215.28     38.65 o 
  -2  10   1       89.18       77.19     24.30 o 
  -1  10   1       66.96       31.18     22.55 o 
   0  10   1     1428.40     1758.98     48.31 o 
   1  10   1     1889.63     1818.43     54.10 o 
   2  10   1      715.07      738.91     59.21 o 
   3  10   1      486.99      474.52     81.85 o 
   4  10   1       39.65       20.35     52.54 o 
   5  10   1        1.07      295.57    193.63 o 
  -6  11   1     1128.72     1128.57     90.31 o 
  -5  11   1      261.01      305.39     63.26 o 
  -4  11   1      588.51      560.84     56.74 o 
  -3  11   1      275.97      225.07     36.59 o 
  -2  11   1      605.45      615.85     44.68 o 
  -1  11   1      266.60      267.79     35.52 o 
   0  11   1      212.20      188.05     31.79 o 
   1  11   1       21.21       -8.39     29.50 o 
   2  11   1       52.00       32.13     38.11 o 
   3  11   1       99.81       61.39    187.71 o 
   4  11   1      316.95      286.78     82.49 o 
  -5  12   1       19.65       62.09     41.14 o 
  -4  12   1      239.14      245.72     43.90 o 
  -3  12   1       33.37       16.43     31.51 o 
  -2  12   1       27.96       57.47     28.96 o 
  -1  12   1       23.52       35.96     31.73 o 
   0  12   1     1455.44     1891.20     68.42 o 
   1  12   1      525.42      480.92     48.42 o 
   2  12   1       11.56       51.70     48.68 o 
   3  12   1     1228.64     1244.67    122.69 o 
   4  12   1       59.12       75.33     77.26 o 
  -5  13   1       17.20       30.40     38.81 o 
  -4  13   1       37.81       45.67     37.28 o 
  -3  13   1      771.73      632.73     52.05 o 
  -2  13   1      346.12      287.97     57.37 o 
  -1  13   1      150.00       98.95     38.90 o 
   0  13   1       27.71      -63.09     41.46 o 
   1  13   1      524.33      489.96     51.28 o 
   2  13   1     1570.44     1687.26    109.93 o 
   3  13   1       59.91       39.55     68.29 o 
  -4  14   1       41.90        0.58     35.24 o 
  -3  14   1      170.24      160.80     42.22 o 
  -2  14   1        0.60       11.34     39.89 o 
  -1  14   1      340.96      315.83     49.03 o 
   0  14   1     1536.46     1821.49     96.30 o 
   1  14   1      141.57       24.09    103.25 o 
   2  14   1       73.65       -2.04     56.64 o 
  -4  15   1       62.06      112.22     49.19 o 
  -3  15   1      471.49      447.40     89.86 o 
  -2  15   1      185.25      170.80     53.38 o 
  -1  15   1      330.88      346.05     59.84 o 
   0  15   1        0.32       57.54     48.09 o 
   1  15   1      244.72      293.02     73.90 o 
  -2  16   1        5.05       32.90     63.17 o 
  -1  16   1       91.58       13.90     57.87 o 
   0  16   1      270.08      238.60     62.26 o 
   0 -16   2      218.62      380.08     70.55 o 
   1 -16   2      180.23      154.13     60.63 o 
   2 -16   2       62.00       45.61     63.90 o 
  -2 -15   2      538.23      380.21     71.23 o 
  -1 -15   2      114.58      133.17     52.62 o 
   0 -15   2      110.36       72.14     69.56 o 
   1 -15   2      491.52      708.92     79.83 o 
   2 -15   2      231.61      200.03     67.26 o 
   3 -15   2        2.40       45.57     32.94 o 
  -3 -14   2      950.73     1346.30    139.55 o 
  -2 -14   2       99.48      170.24     55.67 o 
  -1 -14   2        1.80      -34.19     35.73 o 
   0 -14   2     1623.06     2090.84     95.65 o 
   1 -14   2      102.60      161.92     53.88 o 
   2 -14   2       28.35       36.88     31.04 o 
   3 -14   2      153.07       40.23     33.81 o 
   4 -14   2      141.74      164.31     63.73 o 
  -3 -13   2       12.88      133.86     74.60 o 
  -2 -13   2     1410.33     1398.52    102.89 o 
  -1 -13   2       20.90       60.75     35.94 o 
   0 -13   2      212.92      260.61     43.67 o 
   1 -13   2        2.07      110.98     38.31 o 
   2 -13   2      593.40      535.62     39.95 o 
   3 -13   2       85.57       49.14     35.67 o 
   4 -13   2      513.61      478.91     59.53 o 
   5 -13   2        9.27       65.75     42.26 o 
  -4 -12   2       32.32      106.90     76.77 o 
  -3 -12   2      663.36      598.57     97.26 o 
  -2 -12   2        8.13      -24.73     37.46 o 
  -1 -12   2      999.15      960.93     58.75 o 
   0 -12   2      864.72     1049.50     58.50 o 
   1 -12   2       16.41       33.63     21.37 o 
   2 -12   2      108.94      107.38     26.65 o 
   3 -12   2      878.90      819.79     62.55 o 
   4 -12   2      359.49      317.07     49.26 o 
   5 -12   2        8.33       42.94     38.99 o 
  -4 -11   2      450.96      413.73     88.39 o 
  -3 -11   2      766.71      761.60     98.51 o 
  -2 -11   2       34.41       35.43     44.48 o 
  -1 -11   2        5.03       32.44     31.97 o 
   0 -11   2       20.03      -27.71     25.95 o 
   1 -11   2        4.08        6.49     21.31 o 
   2 -11   2       23.63       13.10     24.58 o 
   3 -11   2      337.99      317.18     52.19 o 
   4 -11   2      213.93      164.52     64.17 o 
   5 -11   2      960.83      992.09    124.40 o 
   6 -11   2      337.22      404.30    133.62 o 
  -5 -10   2        0.05      303.21    176.95 o 
  -4 -10   2      271.23      292.58     72.38 o 
  -3 -10   2      955.54     1017.43    104.24 o 
  -2 -10   2      519.14      503.94     95.01 o 
  -1 -10   2      318.75      355.73     41.57 o 
   0 -10   2      904.19     1119.15     41.00 o 
   1 -10   2      342.74      321.52     26.43 o 
   2 -10   2        0.77       39.84     30.49 o 
   3 -10   2     1728.97     1664.44    105.07 o 
   4 -10   2     1524.18     1519.88     88.34 o 
   5 -10   2      174.97      300.17     76.02 o 
   6 -10   2      412.48      338.77     71.05 o 
  -5  -9   2        3.47       88.60    161.10 o 
  -4  -9   2       12.55      -10.02     44.40 o 
  -3  -9   2       77.19      104.05     40.27 o 
  -2  -9   2      922.54      951.47     63.17 o 
  -1  -9   2      890.53      918.73     39.22 o 
   0  -9   2       68.93       78.55     19.36 o 
   1  -9   2       77.38       43.16     27.77 o 
   2  -9   2      447.67      356.81     34.46 o 
   3  -9   2      585.87      642.84     74.41 o 
   4  -9   2        3.10      -12.47     29.67 o 
   5  -9   2     1738.59     1765.41     93.99 o 
   6  -9   2      298.68      225.54     62.71 o 
  -6  -8   2      218.13      377.46     82.15 o 
  -5  -8   2      259.90      412.98     77.17 o 
  -4  -8   2      847.38      973.50     82.03 o 
  -3  -8   2     3391.26     3060.07    132.27 o 
  -2  -8   2     1575.45     1338.83     63.90 o 
  -1  -8   2        1.79       -8.64     18.67 o 
   0  -8   2     3050.44     3829.84     49.29 o 
   1  -8   2      439.38      473.06     31.35 o 
   2  -8   2      347.49      326.25     32.11 o 
   3  -8   2     4563.93     4436.23     96.28 o 
   4  -8   2       10.88      -43.15     27.90 o 
   5  -8   2      347.72      275.86     53.40 o 
   6  -8   2      901.09     1014.42    202.62 o 
  -6  -7   2      452.92      487.83    151.09 o 
  -5  -7   2        5.61       79.17     49.75 o 
  -4  -7   2        7.80       19.58     32.28 o 
  -3  -7   2        7.64       -7.92     30.72 o 
  -2  -7   2       30.22       55.65     29.30 o 
  -1  -7   2     4683.74     4521.85     75.18 o 
   0  -7   2      211.94      269.63     19.97 o 
   1  -7   2      531.14      557.74     29.10 o 
   2  -7   2     8063.86     7761.64     96.67 o 
   3  -7   2      610.05      702.69     47.50 o 
   4  -7   2      254.14      237.70     72.83 o 
   5  -7   2      803.75      942.04     74.94 o 
   6  -7   2       68.26      110.45     45.35 o 
   7  -7   2       90.54       86.34     70.05 o 
  -6  -6   2       36.06       96.67     58.86 o 
  -5  -6   2      115.59      177.37     59.76 o 
  -4  -6   2     1545.25     1604.47     81.86 o 
  -3  -6   2     1995.35     1400.21    219.09 o 
  -2  -6   2      954.46     1056.14     30.18 o 
  -1  -6   2      215.61      222.12     18.66 o 
   0  -6   2     8957.94    10641.04     89.81 o 
   1  -6   2     1403.03     1379.65     37.23 o 
   2  -6   2     1633.47     1581.95     60.02 o 
   3  -6   2     4895.64     4725.90     93.55 o 
   4  -6   2      723.47      748.11     53.49 o 
   5  -6   2      868.89     1031.16     74.76 o 
   6  -6   2     1338.82     1601.86     93.01 o 
   7  -6   2       17.79       54.17     62.83 o 
  -6  -5   2      160.10      210.31    169.03 o 
  -5  -5   2        1.65        9.61     40.66 o 
  -4  -5   2      201.45      257.53     47.65 o 
  -3  -5   2       57.65       53.08     15.70 o 
  -2  -5   2     1862.62     1836.37     34.37 o 
  -1  -5   2     1100.35     1012.24     25.45 o 
   0  -5   2      310.86      383.49     20.67 o 
   1  -5   2      865.92      812.18     33.63 o 
   2  -5   2     8058.32     7226.86     98.69 o 
   3  -5   2      574.82      673.97     48.18 o 
   4  -5   2      158.24      121.58     33.21 o 
   5  -5   2     2640.36     2792.65    100.56 o 
   6  -5   2      284.56      338.14     58.49 o 
   7  -5   2      124.92        2.40     53.92 o 
  -7  -4   2      368.08      626.32    215.35 o 
  -6  -4   2     1108.98     1366.77    121.62 o 
  -5  -4   2      227.22      247.94     48.09 o 
  -4  -4   2       24.54       35.60     29.06 o 
  -3  -4   2     1348.80     1277.32     31.93 o 
  -2  -4   2      695.16      672.77     22.86 o 
  -1  -4   2     2304.32     2182.19     41.28 o 
   0  -4   2     2832.73     3320.42     42.17 o 
   1  -4   2     1309.76     1256.93     38.72 o 
   2  -4   2      729.23      734.75     36.12 o 
   3  -4   2     1152.96     1099.47     52.41 o 
   4  -4   2       15.65       -9.77     21.81 o 
   5  -4   2     2006.10     1818.70     62.38 o 
   6  -4   2     1071.65     1201.07     88.90 o 
   7  -4   2        3.10       45.84     47.69 o 
  -7  -3   2       52.13      142.61     79.28 o 
  -6  -3   2       71.41       74.64     49.53 o 
  -5  -3   2        7.45       56.28     33.74 o 
  -4  -3   2      847.74      823.24     75.82 o 
  -3  -3   2     3674.10     3725.80     70.24 o 
  -2  -3   2      848.43      882.51     33.21 o 
  -1  -3   2     1913.07     1703.52     50.28 o 
   0  -3   2       70.85      107.02     16.58 o 
   1  -3   2      427.04      443.48     22.21 o 
   2  -3   2      185.53      170.93     24.67 o 
   3  -3   2      121.79      139.28     22.10 o 
   4  -3   2       15.04       13.92     17.17 o 
   5  -3   2      595.28      723.74     45.38 o 
   6  -3   2       53.20       55.84     38.33 o 
   7  -3   2        0.06        6.93     35.66 o 
  -7  -2   2      485.94      492.83     87.90 o 
  -6  -2   2     1254.66     1185.33     91.25 o 
  -5  -2   2      676.52      822.29     53.41 o 
  -4  -2   2     1468.09     1343.36     45.89 o 
  -3  -2   2      977.24      846.10     34.89 o 
  -2  -2   2      755.44      737.23     22.51 o 
  -1  -2   2     7437.72     7474.99     64.48 o 
   0  -2   2    12742.56    15591.08     84.63 o 
   1  -2   2    15337.44    14877.98    157.96 o 
   2  -2   2      253.37      233.81     17.28 o 
   3  -2   2      625.89      662.61     28.18 o 
   4  -2   2      124.34      153.52     23.74 o 
   5  -2   2      196.66      190.47     29.37 o 
   6  -2   2      503.17      530.16     55.64 o 
   7  -2   2       20.97       44.16     38.60 o 
  -7  -1   2      620.65      669.62     82.81 o 
  -6  -1   2      325.36      267.18     47.00 o 
  -5  -1   2       58.37       68.10     24.72 o 
  -4  -1   2     1640.68     1582.94     53.70 o 
  -3  -1   2     3768.02     3656.75     70.00 o 
  -2  -1   2      992.50      945.35     27.33 o 
  -1  -1   2     3767.58     3995.46     85.31 o 
   0  -1   2      811.82     1034.42     19.03 o 
   1  -1   2      166.87      185.35     14.88 o 
   2  -1   2     2286.80     2059.58     35.24 o 
   3  -1   2      585.99      550.59     25.42 o 
   4  -1   2      712.17      718.31     37.81 o 
   5  -1   2      463.28      468.38     35.37 o 
   6  -1   2      545.38      619.37     64.35 o 
   7  -1   2      114.68      237.26     62.27 o 
  -7   0   2      986.73     1102.10     95.88 o 
  -6   0   2      147.01      158.29     29.57 o 
  -5   0   2      155.98      203.32     32.85 o 
  -4   0   2     5991.13     5499.71     87.21 o 
  -3   0   2      635.45      646.07     32.53 o 
  -2   0   2      129.15      142.81     15.54 o 
  -1   0   2     9453.43     9192.33    132.91 o 
   0   0   2     1975.21     2411.83     33.35 o 
   1   0   2      281.59      317.55     26.86 o 
   2   0   2     3554.39     3494.43     43.16 o 
   3   0   2     3446.66     3319.35     48.19 o 
   4   0   2      562.63      527.44     28.36 o 
   5   0   2      376.74      396.92     50.75 o 
   6   0   2      512.76      601.22     98.78 o 
   7   0   2       43.37       92.30     51.74 o 
  -7   1   2      307.28      226.14     61.14 o 
  -6   1   2      590.59      680.72     44.16 o 
  -5   1   2      706.43      886.39     57.75 o 
  -4   1   2      261.01      332.18     32.38 o 
  -3   1   2       73.04       79.15     20.17 o 
  -2   1   2     8943.89     8529.21     76.96 o 
  -1   1   2    19387.28    18338.00    117.59 o 
   0   1   2       32.53       19.25      8.84 o 
   1   1   2     1566.14     1548.41     29.38 o 
   2   1   2     5816.54     5404.23     56.43 o 
   3   1   2     1605.76     1447.84     36.85 o 
   4   1   2      491.65      554.85     32.19 o 
   5   1   2      762.15      847.69     54.91 o 
   6   1   2        2.03       -1.44     36.37 o 
   7   1   2       77.97       19.13     52.00 o 
  -7   2   2      495.63      544.49     52.00 o 
  -6   2   2       89.26       75.14     25.30 o 
  -5   2   2     1917.02     1835.59     59.80 o 
  -4   2   2     7462.96     6882.33    108.77 o 
  -3   2   2     1623.52     1545.51     83.56 o 
  -2   2   2      156.73      176.70     17.46 o 
  -1   2   2     4577.40     4314.13     48.20 o 
   0   2   2     1540.82     1908.86     30.29 o 
   1   2   2    11086.72    10851.48     89.97 o 
   2   2   2      394.20      409.44     19.72 o 
   3   2   2     2350.11     2352.93     45.28 o 
   4   2   2      496.64      462.48     30.06 o 
   5   2   2      472.52      523.07     39.37 o 
   6   2   2      578.82      571.11     77.37 o 
   7   2   2      157.29      144.76    118.28 o 
  -7   3   2        4.07       43.81     33.29 o 
  -6   3   2      682.22      699.99     45.13 o 
  -5   3   2       76.82       72.50     25.70 o 
  -4   3   2      133.85      144.89     23.51 o 
  -3   3   2     2635.42     2708.25     53.44 o 
  -2   3   2      427.75      334.60     23.65 o 
  -1   3   2      615.30      630.81     22.78 o 
   0   3   2     2962.83     3720.38     64.01 o 
   1   3   2     5734.28     5430.59     45.46 o 
   2   3   2     6877.95     6452.81     71.93 o 
   3   3   2       91.32       60.53     14.74 o 
   4   3   2        4.01       18.90     16.10 o 
   5   3   2     2102.20     2127.80     78.06 o 
   6   3   2      160.42      107.20     56.62 o 
  -7   4   2     1007.57     1141.49     61.09 o 
  -6   4   2       21.18       24.97     42.88 o 
  -5   4   2       36.22       70.34     25.34 o 
  -4   4   2      774.17      728.61     39.88 o 
  -3   4   2      171.03      195.85     24.68 o 
  -2   4   2      419.66      550.22     40.31 o 
  -1   4   2     2284.95     2116.39     31.73 o 
   0   4   2     4387.97     5280.33     49.67 o 
   1   4   2      181.72      135.23     13.83 o 
   2   4   2      910.75      897.24     29.15 o 
   3   4   2     1084.57     1101.05     35.40 o 
   4   4   2       38.83       35.38     19.00 o 
   5   4   2     1040.65     1071.78     70.27 o 
   6   4   2        5.71      -12.99     45.59 o 
  -7   5   2       76.12       51.86     35.01 o 
  -6   5   2        2.49       11.42     28.44 o 
  -5   5   2      767.56     1008.62     55.90 o 
  -4   5   2     1098.62     1093.45     58.29 o 
  -3   5   2       25.90       20.61     19.29 o 
  -2   5   2      143.98      112.23     22.51 o 
  -1   5   2     2318.17     2015.18     47.95 o 
   0   5   2       14.24       31.11     12.28 o 
   1   5   2     1540.67     1381.15     29.62 o 
   2   5   2     3293.77     3224.13     47.78 o 
   3   5   2      124.23      130.43     20.55 o 
   4   5   2      393.18      447.64     46.09 o 
   5   5   2     1165.78     1382.74    136.63 o 
   6   5   2       43.21      131.64     61.90 o 
  -7   6   2      193.90      275.35     48.66 o 
  -6   6   2       32.09       70.90     31.18 o 
  -5   6   2      229.58      163.82     48.65 o 
  -4   6   2       58.39      120.97     28.25 o 
  -3   6   2      393.64      406.74     28.97 o 
  -2   6   2        3.29       -4.47     16.50 o 
  -1   6   2      945.67      881.44     24.51 o 
   0   6   2        2.02       13.76     13.75 o 
   1   6   2     8813.24     8559.66     73.87 o 
   2   6   2     3995.65     3906.78     55.29 o 
   3   6   2       71.56       51.82     25.68 o 
   4   6   2       33.99        2.72     40.33 o 
   5   6   2      374.93      222.00     64.49 o 
   6   6   2       26.26       98.81     75.05 o 
  -7   7   2        1.26       10.50     36.68 o 
  -6   7   2      138.26       58.59     46.40 o 
  -5   7   2      518.25      633.75     60.22 o 
  -4   7   2      571.67      549.40     44.94 o 
  -3   7   2      372.72      439.43     42.55 o 
  -2   7   2     3703.19     3690.03     68.16 o 
  -1   7   2     2333.42     2027.14     37.48 o 
   0   7   2      349.86      504.31     28.91 o 
   1   7   2     3461.62     3297.91     56.72 o 
   2   7   2      889.37      895.49     51.94 o 
   3   7   2     1190.22     1103.55     58.27 o 
   4   7   2     1029.58     1065.78    105.69 o 
   5   7   2      588.24      639.70     97.92 o 
   6   7   2      112.97      181.22     67.29 o 
  -7   8   2      114.09      116.04     48.66 o 
  -6   8   2        5.70       83.14     48.17 o 
  -5   8   2      149.83      176.87     38.83 o 
  -4   8   2       20.89       35.29     28.49 o 
  -3   8   2       94.59       95.07     29.72 o 
  -2   8   2      243.12      227.07     28.16 o 
  -1   8   2      617.93      513.89     27.88 o 
   0   8   2     1584.22     2009.34     44.30 o 
   1   8   2      319.57      274.12     23.91 o 
   2   8   2      219.83      171.78     28.33 o 
   3   8   2      383.13      334.33     66.85 o 
   4   8   2      306.28      240.25     68.20 o 
   5   8   2        3.18       -9.93     49.98 o 
  -6   9   2       52.68       49.12     37.93 o 
  -5   9   2      450.23      450.96     53.36 o 
  -4   9   2       28.68       60.96     30.55 o 
  -3   9   2      179.49      131.70     34.46 o 
  -2   9   2     4221.32     3810.51     65.94 o 
  -1   9   2     1288.04     1287.42     39.71 o 
   0   9   2      241.29      390.16     29.62 o 
   1   9   2     1643.45     1631.39     49.64 o 
   2   9   2      567.14      540.86     39.30 o 
   3   9   2      507.69      627.15     84.36 o 
   4   9   2      676.02      679.94     96.29 o 
   5   9   2        7.86      158.18     76.01 o 
  -6  10   2       52.83       99.14     43.09 o 
  -5  10   2        2.29        3.00     32.73 o 
  -4  10   2      879.92      863.36     62.43 o 
  -3  10   2        9.41       -1.89     24.34 o 
  -2  10   2      408.09      471.96     33.11 o 
  -1  10   2      352.76      330.89     36.11 o 
   0  10   2      340.65      498.23     33.69 o 
   1  10   2     1486.27     1383.38     54.14 o 
   2  10   2        2.22       38.65     32.74 o 
   3  10   2      291.52      251.95     70.66 o 
   4  10   2      304.10      238.90     75.98 o 
   5  10   2       81.06       96.11     98.20 o 
  -6  11   2      288.85      326.26     57.82 o 
  -5  11   2     1040.62     1037.71     94.41 o 
  -4  11   2      308.95      319.40     41.95 o 
  -3  11   2      229.67      145.13     33.21 o 
  -2  11   2      715.99      685.89     41.91 o 
  -1  11   2      247.26      216.42     34.42 o 
   0  11   2      201.04      287.58     30.26 o 
   1  11   2     1898.53     1990.91     62.47 o 
   2  11   2      342.36      315.30     60.93 o 
   3  11   2      115.07      122.20     64.17 o 
   4  11   2       55.28      127.13    159.61 o 
  -5  12   2      185.48      216.29     43.97 o 
  -4  12   2     1691.98     1509.16    114.26 o 
  -3  12   2      631.44      627.07     50.66 o 
  -2  12   2      365.93      339.98     36.96 o 
  -1  12   2      174.06      192.10     35.18 o 
   0  12   2       45.58       35.06     33.72 o 
   1  12   2       53.88       18.31     27.82 o 
   2  12   2      167.31      206.02     58.81 o 
   3  12   2      324.69      252.20    121.12 o 
   4  12   2       53.11       51.85     68.88 o 
  -5  13   2     1253.62     1049.36     71.04 o 
  -4  13   2        0.71       -0.58     33.31 o 
  -3  13   2       50.39      106.14     41.17 o 
  -2  13   2      865.57      837.39     49.81 o 
  -1  13   2        6.23      -36.26     34.44 o 
   0  13   2      488.88      671.17     64.78 o 
   1  13   2      851.84      880.05     79.56 o 
   2  13   2       50.49      177.32     86.53 o 
   3  13   2      251.70      271.45     88.61 o 
  -4  14   2        1.31       32.90     42.07 o 
  -3  14   2      207.95      160.27     42.27 o 
  -2  14   2      735.54      667.01     48.61 o 
  -1  14   2      105.96       93.17     41.27 o 
   0  14   2       79.50       94.94     48.66 o 
   1  14   2      287.82      307.47    105.06 o 
   2  14   2      336.43      178.36    102.89 o 
  -3  15   2      434.88      515.52     61.16 o 
  -2  15   2      559.21      530.13     65.19 o 
  -1  15   2      166.86      191.19     55.26 o 
   0  15   2      106.02      121.14     59.53 o 
   1  15   2      390.99      425.48     74.07 o 
  -2  16   2      204.24      163.14     56.84 o 
  -1  16   2       18.40      -25.80     50.64 o 
   0  16   2      232.74      325.54     62.72 o 
   0 -16   3        0.94       38.98     56.50 o 
   1 -16   3       68.09       52.93     57.18 o 
   2 -16   3      216.69      152.27     68.35 o 
  -2 -15   3      801.21      868.01     85.10 o 
  -1 -15   3      597.21      546.90     58.71 o 
   0 -15   3       79.02      134.51     54.44 o 
   1 -15   3      215.31      307.72     59.81 o 
   2 -15   3      889.42      991.71    142.14 o 
   3 -15   3       10.01      -25.26     30.92 o 
  -3 -14   3        0.64       75.00     93.72 o 
  -2 -14   3      837.99      796.98    114.91 o 
  -1 -14   3      193.11      256.98     44.94 o 
   0 -14   3       61.41       88.62     38.82 o 
   1 -14   3      458.05      402.48     62.34 o 
   2 -14   3      356.18      331.14     45.81 o 
   3 -14   3      209.06      206.64     42.77 o 
   4 -14   3      249.50      241.74     59.49 o 
  -3 -13   3        0.31      -18.21     51.73 o 
  -2 -13   3      522.51      493.63     64.02 o 
  -1 -13   3       18.68      -22.71     34.18 o 
   0 -13   3      280.47      373.35     48.56 o 
   1 -13   3     3832.38     3673.14    155.74 o 
   2 -13   3      753.34      702.19     41.61 o 
   3 -13   3      129.31      141.85     41.30 o 
   4 -13   3      443.37      480.33     75.76 o 
   5 -13   3       37.54      141.91     47.93 o 
  -4 -12   3       55.55      119.48    127.70 o 
  -3 -12   3      695.66      549.03     75.18 o 
  -2 -12   3      174.40      203.00     50.92 o 
  -1 -12   3     1795.17     1830.98     72.06 o 
   0 -12   3       72.99       86.75     34.85 o 
   1 -12   3      776.54      779.04     58.69 o 
   2 -12   3       47.04       19.98     26.91 o 
   3 -12   3      319.92      277.73     55.16 o 
   4 -12   3      942.96      843.92    122.79 o 
   5 -12   3        3.78      -15.44     43.41 o 
  -4 -11   3      457.78      451.78     88.55 o 
  -3 -11   3      387.35      329.41     62.54 o 
  -2 -11   3      481.83      474.17     61.87 o 
  -1 -11   3      485.45      475.54     47.87 o 
   0 -11   3       20.49       -2.95     35.03 o 
   1 -11   3     1261.48     1214.50     40.55 o 
   2 -11   3       13.83       48.64     23.73 o 
   3 -11   3       97.59       97.81     49.93 o 
   4 -11   3      831.42      804.63    103.10 o 
   5 -11   3      378.06      435.93     69.22 o 
   6 -11   3        0.20       45.71     96.65 o 
  -5 -10   3      133.62      175.59     72.41 o 
  -4 -10   3      239.76      429.82     82.66 o 
  -3 -10   3     1014.65      919.83     79.22 o 
  -2 -10   3       55.57       63.03     34.51 o 
  -1 -10   3      598.26      533.03     47.24 o 
   0 -10   3     1060.79     1281.79     37.31 o 
   1 -10   3      645.84      635.42     46.69 o 
   2 -10   3       87.57       64.27     24.60 o 
   3 -10   3       33.79       37.30     36.91 o 
   4 -10   3      526.69      479.03     61.72 o 
   5 -10   3      829.14      915.38     91.46 o 
   6 -10   3      193.28      194.46     61.07 o 
  -5  -9   3      964.71     1068.83    122.52 o 
  -4  -9   3        2.47       11.38     39.09 o 
  -3  -9   3      390.59      468.34     61.51 o 
  -2  -9   3     4075.60     3674.73     98.57 o 
  -1  -9   3      437.37      377.28     39.68 o 
   0  -9   3      145.19      131.27     19.54 o 
   1  -9   3      449.52      453.92     33.94 o 
   2  -9   3      244.49      254.53     33.20 o 
   3  -9   3       91.95       43.27     31.13 o 
   4  -9   3       43.03       50.81     48.40 o 
   5  -9   3      401.27      422.53     73.70 o 
   6  -9   3      182.87      111.43     54.49 o 
  -6  -8   3      397.38      510.58    109.95 o 
  -5  -8   3        6.86      113.58    100.37 o 
  -4  -8   3      822.83      742.71     72.99 o 
  -3  -8   3       82.44      105.73     51.07 o 
  -2  -8   3       44.95       13.00     30.07 o 
  -1  -8   3       24.79       14.72     18.61 o 
   0  -8   3     2683.64     3165.80     59.66 o 
   1  -8   3     1527.15     1545.72     44.42 o 
   2  -8   3       40.98        1.49     23.17 o 
   3  -8   3      281.80      291.46     39.95 o 
   4  -8   3      884.94      934.45     60.88 o 
   5  -8   3      972.91     1144.35    104.78 o 
   6  -8   3       88.98       98.63     50.94 o 
  -6  -7   3      204.33      219.28     69.39 o 
  -5  -7   3      779.05      634.88     88.23 o 
  -4  -7   3       25.00       35.28     34.65 o 
  -3  -7   3     2206.50     1968.33     87.27 o 
  -2  -7   3     4022.24     3924.10     89.11 o 
  -1  -7   3       60.25       56.39     18.43 o 
   0  -7   3     1757.54     2188.01     45.45 o 
   1  -7   3      926.80      941.22     43.05 o 
   2  -7   3      633.88      674.60     37.27 o 
   3  -7   3       42.48      -29.25     24.00 o 
   4  -7   3      387.13      370.25     56.22 o 
   5  -7   3       93.90      168.04     39.56 o 
   6  -7   3      428.94      544.31    102.90 o 
  -6  -6   3      807.60      882.88    105.87 o 
  -5  -6   3      701.84      816.67    104.97 o 
  -4  -6   3      576.03      600.07    109.95 o 
  -3  -6   3      227.09      242.80     43.09 o 
  -2  -6   3       59.50       10.78     24.47 o 
  -1  -6   3        0.03       -9.66     12.64 o 
   0  -6   3      631.21      777.06     33.29 o 
   1  -6   3      396.60      338.56     23.79 o 
   2  -6   3      560.44      542.63     33.17 o 
   3  -6   3     1763.36     1521.61     59.80 o 
   4  -6   3     2842.81     2614.00     82.15 o 
   5  -6   3      427.48      505.70     59.45 o 
   6  -6   3      441.18      612.25     70.05 o 
   7  -6   3      210.30      143.62    122.59 o 
  -6  -5   3      612.51      701.61     95.35 o 
  -5  -5   3      561.87      741.97    114.13 o 
  -4  -5   3      823.67      800.19     79.84 o 
  -3  -5   3     2115.26     1849.13     75.25 o 
  -2  -5   3      547.13      572.30     37.69 o 
  -1  -5   3      210.18      245.57     22.91 o 
   0  -5   3       54.62       89.24     15.58 o 
   1  -5   3     5661.09     5148.83     60.81 o 
   2  -5   3      430.78      452.10     29.00 o 
   3  -5   3     1456.24     1323.45     53.65 o 
   4  -5   3      957.23     1042.72     63.32 o 
   5  -5   3       64.89      156.21     42.03 o 
   6  -5   3       37.62       45.45     92.15 o 
   7  -5   3      285.90      373.39     86.92 o 
  -7  -4   3      188.18       84.65     81.61 o 
  -6  -4   3       20.52       55.15     47.05 o 
  -5  -4   3       58.66      169.88     41.44 o 
  -4  -4   3      392.47      390.69     59.53 o 
  -3  -4   3     1028.94      889.79     54.35 o 
  -2  -4   3       72.17       55.85     26.05 o 
  -1  -4   3        3.11       36.75     15.16 o 
   0  -4   3      737.64      836.06     26.11 o 
   1  -4   3     1120.78     1013.97     29.80 o 
   2  -4   3      469.72      495.02     33.21 o 
   3  -4   3     2858.56     2402.83     84.31 o 
   4  -4   3      174.93      195.86     40.97 o 
   5  -4   3     2159.99     2342.52     90.58 o 
   6  -4   3     1889.48     1821.80    119.77 o 
   7  -4   3      393.90      491.22     79.39 o 
  -7  -3   3      218.88      126.52     89.64 o 
  -6  -3   3      401.41      431.85     76.15 o 
  -5  -3   3     1770.98     1823.47     85.44 o 
  -4  -3   3      306.55      276.33     25.56 o 
  -3  -3   3        1.37       14.88     15.54 o 
  -2  -3   3     2392.95     2209.56     41.16 o 
  -1  -3   3     5277.13     4957.02     43.51 o 
   0  -3   3      441.66      562.39     23.80 o 
   1  -3   3     3904.21     3676.82     40.82 o 
   2  -3   3     1122.31     1029.57     36.32 o 
   3  -3   3      751.45      782.09     39.54 o 
   4  -3   3     1360.46     1200.13     51.56 o 
   5  -3   3       63.07       68.03     28.09 o 
   6  -3   3       40.76       36.03     38.46 o 
   7  -3   3      194.81       82.81     79.79 o 
  -7  -2   3        3.53        6.18     70.96 o 
  -6  -2   3      513.71      614.79     60.26 o 
  -5  -2   3      523.70      553.64     92.18 o 
  -4  -2   3      453.30      482.95     30.46 o 
  -3  -2   3     2596.89     2473.77     43.52 o 
  -2  -2   3       21.71       15.52     13.26 o 
  -1  -2   3      116.15      124.61     16.69 o 
   0  -2   3     8711.31    10543.27     66.06 o 
   1  -2   3     1533.86     1312.81     35.14 o 
   2  -2   3        4.67       -2.29     11.60 o 
   3  -2   3     4778.87     4306.33     67.69 o 
   4  -2   3        1.48        8.77     14.05 o 
   5  -2   3      708.08      692.20    132.30 o 
   6  -2   3      867.54      893.92     72.22 o 
   7  -2   3      111.32       83.68     41.87 o 
  -7  -1   3      121.78       12.29     71.81 o 
  -6  -1   3      292.66      209.91     79.20 o 
  -5  -1   3      733.04      738.81     41.26 o 
  -4  -1   3      149.17      160.85     21.55 o 
  -3  -1   3       26.79       21.69     12.70 o 
  -2  -1   3     3818.08     3681.53     50.98 o 
  -1  -1   3     1232.70     1081.92     27.42 o 
   0  -1   3      742.54      816.26     17.26 o 
   1  -1   3     8688.39     8269.50    133.30 o 
   2  -1   3      782.36      678.52     38.83 o 
   3  -1   3       59.09       46.79     14.62 o 
   4  -1   3     1118.11     1108.12     37.89 o 
   5  -1   3        3.17       -6.45     22.66 o 
   6  -1   3       25.39       22.12     31.41 o 
   7  -1   3        0.48       21.68     58.44 o 
  -7   0   3        3.50        2.55     42.01 o 
  -6   0   3      334.99      345.09     35.33 o 
  -5   0   3      106.61      246.43     34.95 o 
  -4   0   3      162.36      158.97     29.12 o 
  -3   0   3     3785.38     3534.04     53.55 o 
  -2   0   3        5.76       11.63     11.93 o 
  -1   0   3     3083.48     2941.91     85.64 o 
   0   0   3    23643.61    29574.21    185.85 o 
   1   0   3     4917.94     4716.15     57.74 o 
   2   0   3       42.31       83.14     11.97 o 
   3   0   3     8370.93     8001.88     75.55 o 
   4   0   3      109.65      115.10     18.22 o 
   5   0   3     1312.77     1451.10     57.04 o 
   6   0   3      616.92      603.05     71.96 o 
   7   0   3      226.04      269.90     68.98 o 
  -7   1   3      129.74      107.17     48.62 o 
  -6   1   3      591.14      565.42     44.91 o 
  -5   1   3      755.72      786.44     43.84 o 
  -4   1   3      194.47      161.45     24.04 o 
  -3   1   3       33.85       26.67     14.08 o 
  -2   1   3     4289.47     3911.27     51.37 o 
  -1   1   3     2169.49     2261.08     39.24 o 
   0   1   3     2441.11     2946.27     51.97 o 
   1   1   3     1999.45     1992.23     36.21 o 
   2   1   3      136.83      123.72     16.62 o 
   3   1   3     2737.51     2801.62     43.65 o 
   4   1   3      555.59      601.38     32.08 o 
   5   1   3      602.43      667.93     44.80 o 
   6   1   3      146.36      147.83     52.81 o 
   7   1   3       72.77       64.90     53.99 o 
  -7   2   3      391.07      370.52     43.48 o 
  -6   2   3       13.24        1.95     22.80 o 
  -5   2   3     1483.17     1506.12     60.16 o 
  -4   2   3        2.57       -6.32     16.27 o 
  -3   2   3     1647.81     1385.52     51.62 o 
  -2   2   3       38.49       35.08     17.79 o 
  -1   2   3     6687.18     6354.77     69.39 o 
   0   2   3     6739.96     8411.51     69.61 o 
   1   2   3     3259.27     3168.29     36.70 o 
   2   2   3     3051.86     3068.82     52.51 o 
   3   2   3     4911.60     4842.70     64.68 o 
   4   2   3     1090.50     1078.68     45.47 o 
   5   2   3       99.04      156.47     36.89 o 
   6   2   3      635.87      635.55     81.82 o 
   7   2   3       26.22      110.49     93.16 o 
  -7   3   3      205.46      221.18     41.89 o 
  -6   3   3      220.21      292.97     35.43 o 
  -5   3   3      321.79      468.00     39.01 o 
  -4   3   3      359.32      304.36     28.07 o 
  -3   3   3     4271.35     3787.68     61.54 o 
  -2   3   3      530.00      605.79     38.96 o 
  -1   3   3     5737.01     5214.94     50.95 o 
   0   3   3       26.63       20.85     10.78 o 
   1   3   3      558.54      557.44     25.86 o 
   2   3   3      199.96      250.58     21.80 o 
   3   3   3       12.93        9.02     12.62 o 
   4   3   3        4.64       64.23     19.90 o 
   5   3   3      466.19      494.22     49.38 o 
   6   3   3      637.36      524.68     91.88 o 
  -7   4   3      354.50      381.77     48.20 o 
  -6   4   3      223.07      219.80     36.91 o 
  -5   4   3     1383.60     1550.85     52.13 o 
  -4   4   3      957.32      977.69     40.10 o 
  -3   4   3     1734.38     1400.97     38.88 o 
  -2   4   3     1382.65     1317.01     47.80 o 
  -1   4   3      225.22      208.99     21.65 o 
   0   4   3       20.79       24.28     12.01 o 
   1   4   3     1085.24      993.42     25.31 o 
   2   4   3     4338.74     4342.97     64.25 o 
   3   4   3     1903.04     1783.61     50.71 o 
   4   4   3      281.94      336.11     40.09 o 
   5   4   3      134.74      287.81    143.18 o 
   6   4   3     1237.54     1277.47    126.73 o 
  -7   5   3      311.04      273.65     53.99 o 
  -6   5   3     1351.19     1469.53     67.96 o 
  -5   5   3      540.56      540.69     46.16 o 
  -4   5   3     1113.20     1062.03     39.96 o 
  -3   5   3     1474.03     1307.45     46.79 o 
  -2   5   3      793.65      821.01     32.76 o 
  -1   5   3      654.48      703.52     26.79 o 
   0   5   3        1.09        4.66     10.35 o 
   1   5   3      495.16      532.28     22.92 o 
   2   5   3     4049.40     3909.69     55.10 o 
   3   5   3      393.18      367.26     29.84 o 
   4   5   3      396.28      369.61     44.56 o 
   5   5   3      441.13      510.81     83.42 o 
   6   5   3      131.20      118.72     89.18 o 
  -7   6   3      454.79      598.71     71.71 o 
  -6   6   3      387.30      311.98     70.24 o 
  -5   6   3       42.32      125.02     30.57 o 
  -4   6   3     3571.10     3313.89     80.06 o 
  -3   6   3     1564.35     1495.52     60.20 o 
  -2   6   3     1373.65     1464.17     38.54 o 
  -1   6   3      752.98      719.70     31.42 o 
   0   6   3     3672.83     4546.55     59.23 o 
   1   6   3      750.68      774.19     28.24 o 
   2   6   3       89.28       75.97     17.34 o 
   3   6   3     1220.15     1269.82     62.57 o 
   4   6   3       26.63       39.99     28.57 o 
   5   6   3      261.14      354.76    155.32 o 
   6   6   3      416.99      568.80    111.49 o 
  -7   7   3      146.83      153.71     49.77 o 
  -6   7   3      917.28     1159.55     68.22 o 
  -5   7   3      510.09      545.46     48.09 o 
  -4   7   3       12.10        8.58     25.01 o 
  -3   7   3      314.39      355.40     35.70 o 
  -2   7   3        5.15      -35.64     18.17 o 
  -1   7   3      348.03      387.43     23.23 o 
   0   7   3      611.47      807.46     30.39 o 
   1   7   3       15.91       -9.10     15.69 o 
   2   7   3     3762.06     3552.90     69.98 o 
   3   7   3      252.51      220.11     37.25 o 
   4   7   3      619.95      786.31     94.92 o 
   5   7   3      534.16      552.98     98.55 o 
  -7   8   3      533.30      511.10     66.17 o 
  -6   8   3       68.75       41.56     34.22 o 
  -5   8   3      405.15      494.22     48.97 o 
  -4   8   3     1285.71     1332.16     61.85 o 
  -3   8   3      122.98      113.90     28.45 o 
  -2   8   3      180.29      144.46     31.11 o 
  -1   8   3      536.78      501.36     26.66 o 
   0   8   3     4033.40     4741.44     64.60 o 
   1   8   3        3.06       -5.67     17.21 o 
   2   8   3      224.77      282.13     50.51 o 
   3   8   3      957.14     1088.26    130.75 o 
   4   8   3      543.80      535.99     88.14 o 
   5   8   3      287.53      177.83     70.16 o 
  -6   9   3      426.56      545.31     81.17 o 
  -5   9   3      906.87      856.75     81.43 o 
  -4   9   3      272.29      174.28     37.48 o 
  -3   9   3        1.46       23.84     26.98 o 
  -2   9   3     1045.44     1066.11     55.30 o 
  -1   9   3      824.95      792.36     43.62 o 
   0   9   3       11.54        8.72     20.24 o 
   1   9   3       24.24       44.70     21.26 o 
   2   9   3      251.20      244.79     56.95 o 
   3   9   3      324.94      360.31     72.72 o 
   4   9   3        5.00       10.71     48.19 o 
   5   9   3      758.68      866.56    120.71 o 
  -6  10   3      206.54      198.42     49.95 o 
  -5  10   3      153.54      252.85     44.23 o 
  -4  10   3      140.92      201.49     35.95 o 
  -3  10   3      684.43      588.06     45.77 o 
  -2  10   3      301.55      303.01     32.60 o 
  -1  10   3      453.41      483.85     49.40 o 
   0  10   3     1695.14     2178.11     53.27 o 
   1  10   3      111.93       85.52     26.44 o 
   2  10   3      553.27      701.14     71.31 o 
   3  10   3      248.51      302.78     74.62 o 
   4  10   3       10.02       66.87     65.88 o 
  -6  11   3        5.31       37.51     38.51 o 
  -5  11   3       19.26      -21.95     31.35 o 
  -4  11   3      227.22      192.80     46.60 o 
  -3  11   3     1408.87     1340.38     99.86 o 
  -2  11   3      644.46      614.52     40.83 o 
  -1  11   3     4166.17     4107.50     80.24 o 
   0  11   3       42.10       51.17     27.77 o 
   1  11   3       32.97       15.70     24.40 o 
   2  11   3      310.62      330.08     61.72 o 
   3  11   3      210.54      283.31     74.68 o 
   4  11   3      414.50      444.17    128.36 o 
  -5  12   3      150.25      132.38     40.25 o 
  -4  12   3      318.88      293.14     42.68 o 
  -3  12   3     1809.59     1620.76     96.44 o 
  -2  12   3       14.55       23.57     28.73 o 
  -1  12   3     1525.28     1531.35     57.42 o 
   0  12   3      119.53      166.81     38.47 o 
   1  12   3        1.45       20.08     35.30 o 
   2  12   3     1286.89     1257.65    176.31 o 
   3  12   3      275.37      256.63    143.59 o 
  -5  13   3       55.36       30.85     39.62 o 
  -4  13   3      284.34      221.92     49.24 o 
  -3  13   3      210.95      229.96     47.54 o 
  -2  13   3     1339.19     1323.78     57.20 o 
  -1  13   3      494.63      552.22     52.09 o 
   0  13   3      250.23      319.65     46.19 o 
   1  13   3      476.85      457.28     73.19 o 
   2  13   3      829.18      766.68     86.59 o 
   3  13   3       18.43      -60.49     62.50 o 
  -4  14   3     1066.71      974.08     76.66 o 
  -3  14   3       23.34       43.98     38.69 o 
  -2  14   3      167.57       82.77     35.19 o 
  -1  14   3     1471.82     1465.61     92.16 o 
   0  14   3       79.67      102.81     49.29 o 
   1  14   3        7.70       25.64     54.13 o 
   2  14   3      464.29      567.45    115.03 o 
  -3  15   3      114.09       98.94     53.49 o 
  -2  15   3      389.27      417.03     62.39 o 
  -1  15   3       21.06       53.04     50.46 o 
   0  15   3        0.45       49.90     51.01 o 
   1  15   3      643.01      555.21    197.40 o 
  -2  16   3      109.79      108.86     53.73 o 
  -1  16   3      208.47      178.08     58.36 o 
   0 -16   4      118.81      245.92     63.26 o 
   1 -16   4       16.42      124.41     71.38 o 
   2 -16   4        0.46      -23.08     60.89 o 
  -2 -15   4      125.63      159.84     60.94 o 
  -1 -15   4      231.43      258.76     51.07 o 
   0 -15   4      241.28      319.43     78.87 o 
   1 -15   4      137.59      149.79     52.56 o 
   2 -15   4       87.87       41.13     58.19 o 
   3 -15   4        1.84      -17.47     31.45 o 
  -3 -14   4       87.92       39.14     58.34 o 
  -2 -14   4      133.43      154.99     55.45 o 
  -1 -14   4      498.19      427.94     53.53 o 
   0 -14   4      229.74      313.11     48.95 o 
   1 -14   4       42.04        7.71     47.32 o 
   2 -14   4      583.93      518.97     51.78 o 
   3 -14   4     1154.31     1188.06    111.59 o 
   4 -14   4       21.13       50.11     42.14 o 
  -3 -13   4      221.38      296.88     70.43 o 
  -2 -13   4      308.83      216.12     95.33 o 
  -1 -13   4      481.04      484.48     53.32 o 
   0 -13   4       52.74       66.31     39.53 o 
   1 -13   4      236.33      233.62     41.96 o 
   2 -13   4      805.42      883.27     52.57 o 
   3 -13   4      440.84      534.08     59.97 o 
   4 -13   4       26.22       37.32     46.22 o 
   5 -13   4     1152.13     1370.02    157.30 o 
  -4 -12   4      382.96      492.36    101.40 o 
  -3 -12   4      838.06      686.52    102.08 o 
  -2 -12   4       26.65       48.01     71.69 o 
  -1 -12   4       26.64       49.25     33.67 o 
   0 -12   4      941.73     1110.25     93.67 o 
   1 -12   4        9.63       23.36     24.46 o 
   2 -12   4     1113.04     1134.22     84.09 o 
   3 -12   4     3703.95     3889.88    227.43 o 
   4 -12   4      199.90      194.46     64.37 o 
   5 -12   4        0.37       86.28     53.30 o 
  -4 -11   4       55.99      111.01     78.85 o 
  -3 -11   4      360.94      306.34     84.29 o 
  -2 -11   4       33.91       15.02     46.36 o 
  -1 -11   4       14.92        1.19     29.35 o 
   0 -11   4      885.05     1119.27     97.12 o 
   1 -11   4       29.37       -0.52     21.50 o 
   2 -11   4     2309.11     2173.55     57.98 o 
   3 -11   4       30.22      -52.03     42.36 o 
   4 -11   4       56.65       52.87     40.12 o 
   5 -11   4      683.99      662.59     80.78 o 
  -5 -10   4       85.04      127.11     95.79 o 
  -4 -10   4      890.71      813.00    113.82 o 
  -3 -10   4     1300.45     1358.80    114.66 o 
  -2 -10   4       44.67       27.15     36.12 o 
  -1 -10   4      722.37      708.36     68.50 o 
   0 -10   4     2750.70     3383.63     59.55 o 
   1 -10   4       11.70      -15.43     20.99 o 
   2 -10   4      268.09      249.50     31.88 o 
   3 -10   4      407.52      444.63     52.34 o 
   4 -10   4      260.06      309.27     56.99 o 
   5 -10   4      300.32      283.32     69.74 o 
   6 -10   4      264.51      371.10     92.71 o 
  -5  -9   4      125.07      266.56    115.59 o 
  -4  -9   4      594.68      658.98     76.14 o 
  -3  -9   4       57.98       63.17     41.88 o 
  -2  -9   4       89.71       66.94     37.21 o 
  -1  -9   4     1367.72     1339.67     57.15 o 
   0  -9   4       15.70       12.62     17.35 o 
   1  -9   4     1115.16     1042.74     42.73 o 
   2  -9   4     1089.87      994.75     49.34 o 
   3  -9   4      539.83      547.00     49.49 o 
   4  -9   4     1228.34     1201.89     67.94 o 
   5  -9   4      118.37       93.44     61.76 o 
   6  -9   4      112.97       64.57     70.83 o 
  -6  -8   4      106.45      154.51     94.81 o 
  -5  -8   4        6.59       99.56     95.85 o 
  -4  -8   4     1370.69     1376.74     90.27 o 
  -3  -8   4       39.06       72.75     52.03 o 
  -2  -8   4      157.27      185.97     40.87 o 
  -1  -8   4     7836.30     7468.51     79.67 o 
   0  -8   4     1320.83     1594.85     48.13 o 
   1  -8   4      468.50      480.29     31.79 o 
   2  -8   4      950.91      887.02     45.02 o 
   3  -8   4      184.81      141.64     35.46 o 
   4  -8   4      246.44      211.40     41.51 o 
   5  -8   4      117.26       93.45     42.38 o 
   6  -8   4        1.98        9.11     42.32 o 
  -6  -7   4       61.37       60.73     75.92 o 
  -5  -7   4      667.38      828.57    125.14 o 
  -4  -7   4      706.36      692.35     65.65 o 
  -3  -7   4      580.51      560.17     60.56 o 
  -2  -7   4     1800.32     1679.96     64.43 o 
  -1  -7   4     2035.35     1967.97     55.19 o 
   0  -7   4        0.36       -8.19     13.23 o 
   1  -7   4     6661.88     6174.61     84.26 o 
   2  -7   4      684.31      658.39     39.37 o 
   3  -7   4      424.88      411.31     43.53 o 
   4  -7   4      730.36      672.21     54.26 o 
   5  -7   4     1777.37     1627.61     77.20 o 
   6  -7   4      155.71       82.07     46.74 o 
  -6  -6   4      147.00      235.03     69.39 o 
  -5  -6   4       72.41      119.27     43.08 o 
  -4  -6   4     1582.31     1490.95     80.54 o 
  -3  -6   4       61.70       61.82     34.30 o 
  -2  -6   4        0.03       -2.50     22.23 o 
  -1  -6   4     6702.79     6334.02     64.20 o 
   0  -6   4       75.03       78.50     16.99 o 
   1  -6   4     1320.01     1240.99     37.49 o 
   2  -6   4     1101.73     1067.89     41.93 o 
   3  -6   4        1.39       16.90     22.09 o 
   4  -6   4       51.59       49.67     39.08 o 
   5  -6   4        0.15       20.45     35.65 o 
   6  -6   4        4.25        9.53     51.01 o 
   7  -6   4      419.42      421.49     93.11 o 
  -6  -5   4       61.89      189.29     56.03 o 
  -5  -5   4     1396.72     1445.21    101.55 o 
  -4  -5   4       15.90       60.41     43.86 o 
  -3  -5   4      396.48      477.15     49.82 o 
  -2  -5   4     9050.16     8714.04    128.33 o 
  -1  -5   4     4555.18     4509.27     63.96 o 
   0  -5   4      431.57      546.58     24.52 o 
   1  -5   4     4607.87     4400.31     59.33 o 
   2  -5   4      855.79      815.01     39.65 o 
   3  -5   4      649.72      608.50     43.78 o 
   4  -5   4       38.75       76.30     30.54 o 
   5  -5   4     2507.00     2416.02     95.08 o 
   6  -5   4       54.91       30.47     46.36 o 
   7  -5   4       44.30       65.75     64.16 o 
  -7  -4   4      835.60     1005.90    167.59 o 
  -6  -4   4      293.83      278.57     66.92 o 
  -5  -4   4       11.09       46.51     33.57 o 
  -4  -4   4     4629.90     4284.00    116.50 o 
  -3  -4   4      496.46      559.54     48.68 o 
  -2  -4   4      157.52       71.30     32.71 o 
  -1  -4   4      446.91      438.17     27.97 o 
   0  -4   4       52.80       50.67     13.30 o 
   1  -4   4      425.34      433.57     20.90 o 
   2  -4   4     1699.54     1587.79     42.82 o 
   3  -4   4      513.16      547.81     36.85 o 
   4  -4   4     2227.63     2240.95     81.04 o 
   5  -4   4       30.57       77.85     34.44 o 
   6  -4   4      954.14     1126.75    316.26 o 
   7  -4   4      134.10      201.94     60.68 o 
  -7  -3   4      101.44       56.26     85.78 o 
  -6  -3   4      534.95      557.22    119.43 o 
  -5  -3   4     1090.25     1213.59     79.06 o 
  -4  -3   4       42.07       50.45     23.74 o 
  -3  -3   4       56.82        9.90     16.39 o 
  -2  -3   4     2981.17     2506.64     46.65 o 
  -1  -3   4        3.42      -16.18     10.63 o 
   0  -3   4      152.44      237.80     22.46 o 
   1  -3   4       20.64       21.04     11.35 o 
   2  -3   4     8118.52     7494.60     92.17 o 
   3  -3   4      715.55      766.17     39.77 o 
   4  -3   4      203.94      187.34     33.20 o 
   5  -3   4      630.69      630.96     60.94 o 
   6  -3   4        2.19      -35.83     30.32 o 
   7  -3   4      177.46      149.13     56.77 o 
  -7  -2   4      340.11      383.39    111.36 o 
  -6  -2   4      206.65      170.92     58.32 o 
  -5  -2   4      778.69      843.16     48.78 o 
  -4  -2   4     2661.05     2416.52     51.38 o 
  -3  -2   4      950.75      904.19     37.95 o 
  -2  -2   4      722.34      715.79     23.04 o 
  -1  -2   4       98.08      111.40     24.45 o 
   0  -2   4     2736.81     3282.46     36.45 o 
   1  -2   4     1208.57     1058.42     24.81 o 
   2  -2   4        2.97        5.74     17.17 o 
   3  -2   4       41.91       26.62     14.11 o 
   4  -2   4      832.12      779.75     42.49 o 
   5  -2   4     1309.11     1301.71     77.73 o 
   6  -2   4       14.03      -10.95     29.89 o 
   7  -2   4      576.71      562.13     68.17 o 
  -7  -1   4       58.21       49.35     77.19 o 
  -6  -1   4       91.80      175.35     58.31 o 
  -5  -1   4     2227.89     2317.17     66.03 o 
  -4  -1   4      128.61      105.60     20.17 o 
  -3  -1   4       13.97       47.39     16.92 o 
  -2  -1   4     1141.44     1027.66     25.43 o 
  -1  -1   4     1132.88      979.42     29.07 o 
   0  -1   4    10980.75    13057.46     75.40 o 
   1  -1   4     4405.42     4361.73     47.32 o 
   2  -1   4     3768.46     3515.72     56.56 o 
   3  -1   4      513.78      535.44     28.95 o 
   4  -1   4     1590.58     1563.67     48.37 o 
   5  -1   4      123.83      176.62     30.15 o 
   6  -1   4      122.80      104.25     48.26 o 
   7  -1   4      455.97      303.43    102.79 o 
  -7   0   4       60.30      151.82     72.95 o 
  -6   0   4      130.02       80.37     27.15 o 
  -5   0   4     1290.19     1451.02     49.49 o 
  -4   0   4       59.76       34.15     17.18 o 
  -3   0   4     1480.58     1507.29     36.27 o 
  -2   0   4      123.87      163.41     15.12 o 
  -1   0   4     1900.17     1800.63     37.14 o 
   0   0   4     3278.22     3777.61     36.15 o 
   1   0   4     1310.05     1208.97     32.83 o 
   2   0   4      702.76      716.53     32.48 o 
   3   0   4      808.23      746.05     29.21 o 
   4   0   4      256.16      297.78     36.61 o 
   5   0   4      751.98      886.55     51.09 o 
   6   0   4      819.92      931.09     70.45 o 
   7   0   4      222.45      159.24     85.50 o 
  -7   1   4       53.95       46.59     44.73 o 
  -6   1   4      558.95      621.00     58.32 o 
  -5   1   4      274.13      289.39     30.61 o 
  -4   1   4      196.89      150.09     24.46 o 
  -3   1   4      204.09      210.30     21.30 o 
  -2   1   4      415.02      343.60     21.28 o 
  -1   1   4     1623.95     1586.33     35.95 o 
   0   1   4     1722.28     2096.16     33.40 o 
   1   1   4     8421.61     7995.63     61.32 o 
   2   1   4        2.25        8.04     12.30 o 
   3   1   4     1069.50      974.52     39.10 o 
   4   1   4     1670.05     1605.77     54.04 o 
   5   1   4      498.32      593.21     52.29 o 
   6   1   4       85.53      150.37     53.70 o 
   7   1   4      358.77      315.92    125.29 o 
  -7   2   4       90.22       95.07     38.74 o 
  -6   2   4        3.37      -23.63     19.51 o 
  -5   2   4        2.52        9.81     21.49 o 
  -4   2   4        2.70       -1.94     17.87 o 
  -3   2   4        7.80        4.70     12.75 o 
  -2   2   4      220.46      232.98     24.44 o 
  -1   2   4     3940.71     3725.15     56.30 o 
   0   2   4     2712.71     3419.75     50.79 o 
   1   2   4     6492.99     5988.22     55.53 o 
   2   2   4     1184.64     1167.16     39.86 o 
   3   2   4     1887.33     1778.01     49.22 o 
   4   2   4      204.39      203.23     35.80 o 
   5   2   4      132.76      149.06     28.55 o 
   6   2   4     1420.04     1439.76     84.03 o 
  -7   3   4      185.92      318.63     87.26 o 
  -6   3   4     1281.11     1268.00     62.56 o 
  -5   3   4     1544.41     1523.75     51.86 o 
  -4   3   4       47.91       38.90     18.93 o 
  -3   3   4      823.62      825.03     32.89 o 
  -2   3   4     4129.71     3542.42     73.10 o 
  -1   3   4     3841.49     3577.95     42.36 o 
   0   3   4      833.42      960.44     24.16 o 
   1   3   4     6167.73     5710.08     72.63 o 
   2   3   4        0.64       -1.12     12.77 o 
   3   3   4      940.66      943.00     39.86 o 
   4   3   4     1847.29     1815.50     57.56 o 
   5   3   4      370.88      344.17     46.05 o 
   6   3   4       61.43       99.96     78.53 o 
  -7   4   4      118.62       74.78     38.43 o 
  -6   4   4      108.41      180.14     82.49 o 
  -5   4   4      123.30      189.08     51.67 o 
  -4   4   4     1596.76     1384.09     43.66 o 
  -3   4   4      406.49      371.19     23.18 o 
  -2   4   4      947.55     1013.39     37.94 o 
  -1   4   4      743.28      796.69     26.08 o 
   0   4   4     5565.55     6962.19     90.43 o 
   1   4   4      474.66      543.49     22.46 o 
   2   4   4     1563.43     1557.04     41.00 o 
   3   4   4      931.00     1086.01     46.60 o 
   4   4   4      841.80      872.21     48.26 o 
   5   4   4      395.54      398.89     53.21 o 
   6   4   4      103.23      151.10    126.43 o 
  -7   5   4      414.09      418.18     55.89 o 
  -6   5   4       46.50       10.52     26.69 o 
  -5   5   4     1822.15     1679.37     70.25 o 
  -4   5   4       76.35       35.64     33.59 o 
  -3   5   4      568.60      480.27     39.97 o 
  -2   5   4    13228.74    11964.99    138.47 o 
  -1   5   4      932.74      893.92     36.09 o 
   0   5   4      512.35      678.36     25.04 o 
   1   5   4     2937.85     2916.64     43.94 o 
   2   5   4      898.60      869.24     31.30 o 
   3   5   4      540.14      514.65     35.63 o 
   4   5   4      674.91      746.38    107.34 o 
   5   5   4       12.05       35.32     48.67 o 
   6   5   4       43.16      -23.61     51.68 o 
  -7   6   4       15.69      -50.47     36.93 o 
  -6   6   4      221.24      195.17     39.93 o 
  -5   6   4      162.31      161.01     33.97 o 
  -4   6   4      889.49      901.09     51.04 o 
  -3   6   4     1386.97     1246.03     58.08 o 
  -2   6   4       16.94       20.59     20.40 o 
  -1   6   4      138.82      139.28     21.90 o 
   0   6   4     1076.57     1254.25     36.15 o 
   1   6   4       94.50       80.18     17.01 o 
   2   6   4     2192.73     2159.04     46.30 o 
   3   6   4      816.72      810.09     42.09 o 
   4   6   4       61.73       20.03     31.39 o 
   5   6   4        4.51      -13.33     46.89 o 
   6   6   4       64.28      150.48    221.42 o 
  -7   7   4       18.49       43.60     47.07 o 
  -6   7   4        3.42      -44.12     28.67 o 
  -5   7   4      791.26      796.63     72.06 o 
  -4   7   4       37.06       40.50     25.93 o 
  -3   7   4     2461.31     2139.36     57.16 o 
  -2   7   4     1812.06     1578.61     48.61 o 
  -1   7   4     1722.88     1655.26     38.12 o 
   0   7   4      963.66     1096.78     37.44 o 
   1   7   4     3935.62     3804.48     56.90 o 
   2   7   4      124.44      153.73     25.75 o 
   3   7   4       63.99       73.07     30.75 o 
   4   7   4      197.29      195.92     60.60 o 
   5   7   4       47.03       77.46     56.28 o 
  -7   8   4       25.74      -17.18     41.19 o 
  -6   8   4      347.15      359.06     48.77 o 
  -5   8   4      163.88      231.27     37.92 o 
  -4   8   4     1013.01      961.88     49.91 o 
  -3   8   4     1326.21     1310.06     50.92 o 
  -2   8   4        1.91        1.58     27.84 o 
  -1   8   4      353.86      323.24     24.08 o 
   0   8   4      972.24     1213.19     41.56 o 
   1   8   4        3.88      -34.37     17.19 o 
   2   8   4      586.81      559.16     90.99 o 
   3   8   4      815.55      863.46     66.90 o 
   4   8   4      244.60      330.29     74.63 o 
   5   8   4       10.79      194.78     81.15 o 
  -6   9   4      694.32      630.76     60.65 o 
  -5   9   4      209.89      194.56     35.02 o 
  -4   9   4        0.65      -21.91     26.08 o 
  -3   9   4     1556.21     1460.99     69.82 o 
  -2   9   4      405.65      439.60     42.01 o 
  -1   9   4       25.54       14.07     25.59 o 
   0   9   4      824.77      997.28     42.57 o 
   1   9   4     1173.28     1126.22     41.14 o 
   2   9   4      452.79      462.26     45.26 o 
   3   9   4      191.90      155.64     58.64 o 
   4   9   4      528.37      471.25    106.15 o 
   5   9   4       42.21      209.38     72.30 o 
  -6  10   4      186.11      129.85     41.13 o 
  -5  10   4      194.33      287.50     42.22 o 
  -4  10   4      536.46      528.02     48.13 o 
  -3  10   4     1606.29     1470.75     79.19 o 
  -2  10   4      227.23      200.77     31.12 o 
  -1  10   4     1292.31     1312.24     54.07 o 
   0  10   4     1359.86     1769.67     50.34 o 
   1  10   4     1081.81      926.18     45.86 o 
   2  10   4        4.15       48.61     29.74 o 
   3  10   4     1179.57     1131.33    111.90 o 
   4  10   4       26.57       48.34     59.47 o 
  -6  11   4     1938.25     1958.45     89.12 o 
  -5  11   4      175.09      189.68     42.04 o 
  -4  11   4      259.50      196.44     45.39 o 
  -3  11   4      157.45       96.24     37.57 o 
  -2  11   4      955.12      970.76     61.37 o 
  -1  11   4      101.36       86.09     37.31 o 
   0  11   4       94.94      127.52     29.52 o 
   1  11   4      162.00      205.60     31.89 o 
   2  11   4      257.18      292.50     60.19 o 
   3  11   4        1.01       17.73     73.45 o 
   4  11   4      741.26      711.58    152.69 o 
  -5  12   4       12.93      224.24     47.41 o 
  -4  12   4        5.10       -0.49     36.44 o 
  -3  12   4       27.94       -4.83     36.46 o 
  -2  12   4       10.36       13.51     29.25 o 
  -1  12   4      710.90      623.69     45.88 o 
   0  12   4     3283.35     4131.60    106.22 o 
   1  12   4      133.67      119.97     51.76 o 
   2  12   4       63.13       76.09     53.82 o 
   3  12   4     1267.68     1560.32    176.18 o 
  -5  13   4        0.86      103.55     44.34 o 
  -4  13   4        2.32       12.03     40.13 o 
  -3  13   4      400.95      358.82     54.64 o 
  -2  13   4     1382.75     1228.99     66.72 o 
  -1  13   4      384.04      454.40     49.87 o 
   0  13   4       47.35       73.16     36.89 o 
   1  13   4      540.67      513.88     70.67 o 
   2  13   4       35.68       56.22     97.13 o 
   3  13   4      359.67      442.24     98.08 o 
  -4  14   4        2.21        4.16     43.46 o 
  -3  14   4       57.70        7.80     38.10 o 
  -2  14   4      101.42      159.14     37.98 o 
  -1  14   4        1.27       40.93     38.31 o 
   0  14   4      687.92      997.09     90.01 o 
   1  14   4      170.83      161.64     59.29 o 
   2  14   4      113.83      243.93     95.09 o 
  -3  15   4      310.38      268.18     66.97 o 
  -2  15   4       69.23       44.18     49.05 o 
  -1  15   4      108.54       94.23     44.31 o 
   0  15   4      156.40      135.00     54.55 o 
   1  15   4      222.00      195.01     67.35 o 
   0 -16   5      400.37      420.03    117.07 o 
   1 -16   5      248.94      384.55     70.70 o 
   2 -16   5      100.59        2.78     62.21 o 
  -2 -15   5      571.68      512.23     75.06 o 
  -1 -15   5        0.76      -24.73     40.29 o 
   0 -15   5      331.04      481.39     68.47 o 
   1 -15   5     1024.51     1080.25     88.13 o 
   2 -15   5      294.19      289.53    105.22 o 
   3 -15   5      124.47       48.47     46.89 o 
  -3 -14   5     1055.10     1259.61    175.02 o 
  -2 -14   5      120.41      231.55     58.41 o 
  -1 -14   5       14.37      -56.78     49.27 o 
   0 -14   5     1296.83     1482.22     84.80 o 
   1 -14   5       44.43       21.32     48.41 o 
   2 -14   5      198.77      172.07     85.13 o 
   3 -14   5      311.79      369.30     67.52 o 
   4 -14   5      329.36      148.02     63.09 o 
  -3 -13   5       37.87      -32.73     56.77 o 
  -2 -13   5     1178.57     1171.11     85.63 o 
  -1 -13   5       13.24       65.59     37.83 o 
   0 -13   5      120.05       83.80     41.00 o 
   1 -13   5      112.59       96.58     37.07 o 
   2 -13   5      218.07      153.61     37.23 o 
   3 -13   5      454.58      399.93     56.10 o 
   4 -13   5      461.11      404.50     71.25 o 
   5 -13   5       12.79       46.75     57.30 o 
  -4 -12   5       50.73       21.79     51.44 o 
  -3 -12   5      292.82      189.84     59.06 o 
  -2 -12   5      153.67       30.44     45.50 o 
  -1 -12   5      173.01      203.23     42.11 o 
   0 -12   5     1438.41     1805.43     96.97 o 
   1 -12   5        3.40       -9.37     23.44 o 
   2 -12   5      154.35      149.58     44.38 o 
   3 -12   5      322.20      286.83     58.11 o 
   4 -12   5     1541.17     1517.50    125.33 o 
   5 -12   5       15.85      121.95     55.03 o 
  -4 -11   5        1.61       89.03     92.98 o 
  -3 -11   5     1128.45     1131.91    140.48 o 
  -2 -11   5      576.46      555.58     77.28 o 
  -1 -11   5      115.82       49.44     34.56 o 
   0 -11   5       89.38      108.40     34.92 o 
   1 -11   5      261.09      179.44     35.39 o 
   2 -11   5     1231.55     1233.07     49.56 o 
   3 -11   5      176.90      145.45     48.22 o 
   4 -11   5      224.37      214.39     97.01 o 
   5 -11   5       31.25       54.03     47.44 o 
  -5 -10   5      244.23      731.04    291.59 o 
  -4 -10   5      115.22      279.40     59.90 o 
  -3 -10   5      265.57      270.22     58.54 o 
  -2 -10   5      437.41      448.25     54.46 o 
  -1 -10   5      266.42      265.13     41.16 o 
   0 -10   5      317.91      322.48     27.66 o 
   1 -10   5      453.81      490.66     38.16 o 
   2 -10   5       15.79      -10.33     24.40 o 
   3 -10   5     2398.02     2352.06     88.95 o 
   4 -10   5      126.37      143.08     49.22 o 
   5 -10   5       15.23       -5.67     44.23 o 
   6 -10   5      381.51      390.12     70.10 o 
  -5  -9   5       33.70      191.51    201.48 o 
  -4  -9   5       22.04       23.84     53.12 o 
  -3  -9   5      337.27      391.36     58.72 o 
  -2  -9   5        1.19       15.48     36.13 o 
  -1  -9   5      230.67      256.55     37.76 o 
   0  -9   5      381.34      493.08     33.14 o 
   1  -9   5      740.18      690.45     39.38 o 
   2  -9   5      171.33      157.01     26.99 o 
   3  -9   5      134.40       98.44     33.68 o 
   4  -9   5        4.47       52.55     40.91 o 
   5  -9   5      782.24      852.03     80.85 o 
   6  -9   5       98.76       42.07     49.97 o 
  -6  -8   5        8.78      -28.75     67.73 o 
  -5  -8   5       42.78      235.42     93.10 o 
  -4  -8   5      898.99      969.89    115.85 o 
  -3  -8   5     2062.56     1917.86     92.29 o 
  -2  -8   5       10.71      -13.67     30.90 o 
  -1  -8   5        6.06       -6.03     14.20 o 
   0  -8   5     3385.26     4054.66     67.14 o 
   1  -8   5     1414.22     1251.56     44.18 o 
   2  -8   5      151.96      173.97     38.20 o 
   3  -8   5     2192.82     2057.53     76.51 o 
   4  -8   5      138.44      138.77     45.45 o 
   5  -8   5       57.31      150.58     51.70 o 
   6  -8   5     1029.64     1235.41     96.08 o 
  -6  -7   5      231.74       36.36     77.50 o 
  -5  -7   5      208.99      169.52     56.77 o 
  -4  -7   5       19.92       30.84     35.05 o 
  -3  -7   5       30.34      -15.97     37.37 o 
  -2  -7   5      237.95      211.55     44.93 o 
  -1  -7   5       83.83       76.59     16.67 o 
   0  -7   5      927.19     1181.14     37.82 o 
   1  -7   5     1310.43     1191.06     41.30 o 
   2  -7   5     3698.96     3458.91     73.04 o 
   3  -7   5      180.13      137.81     35.52 o 
   4  -7   5       50.36       40.96     29.78 o 
   5  -7   5      524.83      624.17     59.56 o 
   6  -7   5       29.68      -36.90     61.27 o 
  -6  -6   5       18.65       -6.30     69.50 o 
  -5  -6   5      480.84      529.94     86.80 o 
  -4  -6   5      893.95      874.54     70.57 o 
  -3  -6   5     1462.00     1331.12     73.42 o 
  -2  -6   5       40.39       -2.07     25.94 o 
  -1  -6   5     1670.59     1688.66     37.29 o 
   0  -6   5    11449.87    13375.75    110.28 o 
   1  -6   5      163.03      190.23     22.88 o 
   2  -6   5     1938.42     1771.77     52.32 o 
   3  -6   5      749.68      748.91     51.46 o 
   4  -6   5      596.95      643.56     53.86 o 
   5  -6   5       34.31       24.14     62.01 o 
   6  -6   5     1263.91     1398.57    123.96 o 
  -6  -5   5      616.75      658.12    133.06 o 
  -5  -5   5      697.46      701.87     70.09 o 
  -4  -5   5       28.37       47.62     33.40 o 
  -3  -5   5      103.29      136.69     35.86 o 
  -2  -5   5     2137.83     2056.72     60.55 o 
  -1  -5   5     1133.34     1028.09     38.13 o 
   0  -5   5     1232.69     1438.51     36.39 o 
   1  -5   5      172.20      206.76     19.03 o 
   2  -5   5     4682.24     4376.77     64.50 o 
   3  -5   5       87.84       78.87     26.29 o 
   4  -5   5      260.00      251.44     66.93 o 
   5  -5   5      170.00      209.30     97.96 o 
   6  -5   5      202.15      309.44     94.71 o 
  -7  -4   5       41.65       96.33     89.03 o 
  -6  -4   5      969.69     1089.96    108.09 o 
  -5  -4   5       69.72      340.71     53.14 o 
  -4  -4   5      214.08      254.63     44.75 o 
  -3  -4   5      385.63      314.16     27.29 o 
  -2  -4   5      302.95      340.52     26.63 o 
  -1  -4   5     6020.73     5740.34     58.78 o 
   0  -4   5     7030.92     8328.63     66.85 o 
   1  -4   5     1301.41     1249.02     30.83 o 
   2  -4   5      258.49      192.37     21.04 o 
   3  -4   5      842.38      855.47     41.27 o 
   4  -4   5      285.54      297.35     42.08 o 
   5  -4   5      515.79      692.44    105.36 o 
   6  -4   5       22.83       34.08     48.21 o 
   7  -4   5      105.80       61.03     53.86 o 
  -7  -3   5        0.54       81.18     82.55 o 
  -6  -3   5      146.04      158.09     62.27 o 
  -5  -3   5        1.88       70.26     35.20 o 
  -4  -3   5      400.16      373.65     35.63 o 
  -3  -3   5     3466.65     3166.15     56.62 o 
  -2  -3   5        1.56      -14.66     13.69 o 
  -1  -3   5     5410.15     5030.69     43.52 o 
   0  -3   5     1687.09     2027.85     32.83 o 
   1  -3   5       32.05        0.86     11.18 o 
   2  -3   5      104.16       64.58     18.01 o 
   3  -3   5        3.86       -6.54     15.41 o 
   4  -3   5        8.80      -13.38     17.41 o 
   5  -3   5      507.18      519.14     96.36 o 
   6  -3   5      324.80      214.87     80.43 o 
   7  -3   5       27.24       74.75     51.47 o 
  -7  -2   5      525.46      513.13    122.87 o 
  -6  -2   5     1622.58     1468.95    110.45 o 
  -5  -2   5      471.23      560.07     58.36 o 
  -4  -2   5     1676.43     1477.39     54.39 o 
  -3  -2   5     3677.70     3407.17     53.68 o 
  -2  -2   5      116.04      126.40     16.47 o 
  -1  -2   5     4505.98     4072.64     41.53 o 
   0  -2   5     9258.07    11250.25     79.58 o 
   1  -2   5     4547.09     4364.61     47.23 o 
   2  -2   5     1494.30     1334.62     40.22 o 
   3  -2   5     3220.53     2907.21     64.01 o 
   4  -2   5        0.03        8.38     16.18 o 
   5  -2   5      168.45      171.32     30.22 o 
   6  -2   5       94.81      101.97     39.21 o 
   7  -2   5        7.00       28.16     48.04 o 
  -7  -1   5      371.56      413.51     79.91 o 
  -6  -1   5      251.43      272.80     67.56 o 
  -5  -1   5       96.80      125.47     28.69 o 
  -4  -1   5      848.44      890.90     41.99 o 
  -3  -1   5     1924.08     1717.08     43.13 o 
  -2  -1   5     3929.26     3798.07     47.71 o 
  -1  -1   5     2582.35     2480.19     33.48 o 
   0  -1   5      673.80      872.80     25.61 o 
   1  -1   5      889.47      828.44     24.81 o 
   2  -1   5       12.98       -4.16     13.43 o 
   3  -1   5       72.44       32.94     15.12 o 
   4  -1   5      333.84      306.19     31.87 o 
   5  -1   5      658.24      756.20     50.00 o 
   6  -1   5        0.32       -2.42     30.43 o 
   7  -1   5        4.66      -52.04     48.77 o 
  -7   0   5      954.54     1042.63    119.73 o 
  -6   0   5       58.11      -14.37     26.82 o 
  -5   0   5       33.39      261.72     32.27 o 
  -4   0   5     6795.93     6400.78     94.07 o 
  -3   0   5      594.75      655.23     31.39 o 
  -2   0   5      117.34       94.50     12.45 o 
  -1   0   5     5347.69     4724.91     49.23 o 
   0   0   5       21.51       10.51     12.95 o 
   1   0   5      480.87      592.27     23.75 o 
   2   0   5     2382.65     2207.97     48.91 o 
   3   0   5      412.37      394.65     29.05 o 
   4   0   5      539.13      573.56     39.88 o 
   5   0   5       19.20        6.14     21.88 o 
   6   0   5     1738.13     1521.42     71.79 o 
  -7   1   5      182.42      207.00     62.64 o 
  -6   1   5      360.64      366.10     38.99 o 
  -5   1   5     1099.49     1065.46     45.67 o 
  -4   1   5      112.39       81.25     32.07 o 
  -3   1   5      142.78       91.67     30.31 o 
  -2   1   5     2682.93     2439.21     54.23 o 
  -1   1   5      367.52      365.98     16.54 o 
   0   1   5     1268.04     1580.14     29.97 o 
   1   1   5       61.88       83.60     14.27 o 
   2   1   5     7169.53     6869.56     86.72 o 
   3   1   5        1.50       11.24     15.00 o 
   4   1   5       62.18       55.80     21.86 o 
   5   1   5     1992.80     1870.20     65.94 o 
   6   1   5       56.54       53.49     35.70 o 
  -7   2   5     1540.62     1705.45     84.72 o 
  -6   2   5        0.80       -1.24     23.81 o 
  -5   2   5      960.98     1141.08     49.99 o 
  -4   2   5     1862.48     1648.35     50.73 o 
  -3   2   5      483.76      552.53     32.77 o 
  -2   2   5     1025.64     1094.64     31.14 o 
  -1   2   5     2832.08     2532.31     38.18 o 
   0   2   5     3160.25     3855.93     52.01 o 
   1   2   5       74.32       74.52     12.66 o 
   2   2   5     4362.90     4406.53     74.42 o 
   3   2   5      914.42      874.71     41.80 o 
   4   2   5      759.90      805.11     45.67 o 
   5   2   5       55.00       25.42     23.05 o 
   6   2   5     1306.50     1333.61    127.16 o 
  -7   3   5      125.68      191.87     75.51 o 
  -6   3   5      975.18     1021.83    100.71 o 
  -5   3   5     1042.93     1100.89     50.74 o 
  -4   3   5      590.43      562.83     35.65 o 
  -3   3   5       79.52       87.78     22.35 o 
  -2   3   5        4.98       -7.46     19.75 o 
  -1   3   5       10.06       12.15     14.70 o 
   0   3   5      365.95      495.66     24.06 o 
   1   3   5      546.21      578.03     25.76 o 
   2   3   5     9205.52     8954.66     92.41 o 
   3   3   5      404.99      374.72     44.45 o 
   4   3   5       20.30       26.83     19.82 o 
   5   3   5     2142.70     2131.63     84.94 o 
   6   3   5       72.99       30.78     36.47 o 
  -7   4   5      760.90      873.38     69.27 o 
  -6   4   5       76.67       41.68     32.75 o 
  -5   4   5      210.45      231.20     33.88 o 
  -4   4   5     1567.40     1517.69     44.94 o 
  -3   4   5      127.08      120.46     25.51 o 
  -2   4   5      894.90     1020.47     39.05 o 
  -1   4   5     4669.92     4193.58     77.87 o 
   0   4   5     5066.63     6149.47     61.50 o 
   1   4   5      396.99      445.42     21.54 o 
   2   4   5        6.05        8.85     14.61 o 
   3   4   5     1128.87     1150.51     46.88 o 
   4   4   5       91.08       57.00     24.52 o 
   5   4   5      339.99      441.30     77.41 o 
   6   4   5      121.35       67.64     58.34 o 
  -7   5   5      435.33      440.96     76.34 o 
  -6   5   5        1.07       16.34     29.57 o 
  -5   5   5      778.90      904.95     54.46 o 
  -4   5   5       90.34       55.39     25.61 o 
  -3   5   5     1512.07     1499.85     71.17 o 
  -2   5   5       29.98       30.07     18.68 o 
  -1   5   5     3374.70     3202.23     49.17 o 
   0   5   5       87.15      104.38     16.83 o 
   1   5   5     6712.14     6474.21     66.72 o 
   2   5   5     1169.61     1109.34     40.65 o 
   3   5   5      101.57       74.33     22.46 o 
   4   5   5      920.62      951.42     68.29 o 
   5   5   5     1147.82     1318.55     85.25 o 
   6   5   5        0.53      -33.57     47.34 o 
  -7   6   5      128.51       36.54     56.91 o 
  -6   6   5       13.22       24.32     40.77 o 
  -5   6   5      117.75      192.49     35.53 o 
  -4   6   5      541.25      535.18     54.76 o 
  -3   6   5     1192.71     1128.45     55.35 o 
  -2   6   5       75.33      169.86     25.74 o 
  -1   6   5     2767.84     2560.11     48.32 o 
   0   6   5        4.42       -5.00     15.05 o 
   1   6   5      533.09      494.79     26.45 o 
   2   6   5     1843.16     1610.36     48.26 o 
   3   6   5       26.53        5.98     18.87 o 
   4   6   5      339.70      321.99     52.37 o 
   5   6   5       95.20      100.57     79.96 o 
  -7   7   5       69.97       25.10     39.12 o 
  -6   7   5      142.19      137.01     44.34 o 
  -5   7   5      195.80      155.16     55.64 o 
  -4   7   5       12.15       27.23     23.15 o 
  -3   7   5      514.18      567.84     43.23 o 
  -2   7   5     2313.17     2050.05     55.23 o 
  -1   7   5     2738.56     2683.09     46.51 o 
   0   7   5      270.28      298.30     24.11 o 
   1   7   5     2511.96     2255.71     47.02 o 
   2   7   5      260.01      237.62     28.04 o 
   3   7   5      320.65      231.66     42.10 o 
   4   7   5     3511.46     3499.25    165.90 o 
   5   7   5      208.93      247.03    133.04 o 
  -6   8   5        3.01        3.96     29.79 o 
  -5   8   5      100.05      104.59     30.23 o 
  -4   8   5     2005.75     1757.35     66.95 o 
  -3   8   5      252.23      250.98     39.16 o 
  -2   8   5        7.94      -31.56     27.57 o 
  -1   8   5      233.54      212.07     32.51 o 
   0   8   5       61.10       44.13     21.07 o 
   1   8   5       77.13       42.54     21.23 o 
   2   8   5     1099.79     1036.38     56.04 o 
   3   8   5      432.65      349.74     47.80 o 
   4   8   5        1.41        2.41     47.99 o 
   5   8   5       26.61       75.40    120.19 o 
  -6   9   5       49.24      147.03     71.86 o 
  -5   9   5      269.11      189.43     36.63 o 
  -4   9   5       34.68       13.74     32.56 o 
  -3   9   5       98.31       86.61     41.29 o 
  -2   9   5     7383.19     6891.32    117.92 o 
  -1   9   5       51.30        2.86     26.15 o 
   0   9   5       53.68       49.84     22.62 o 
   1   9   5     1526.20     1519.10     45.50 o 
   2   9   5      715.35      610.62     50.92 o 
   3   9   5        7.22       27.61     45.84 o 
   4   9   5      726.37      729.69    102.69 o 
   5   9   5      315.37      373.60     91.14 o 
  -6  10   5        1.40       34.45     42.66 o 
  -5  10   5       74.77       24.02     64.29 o 
  -4  10   5     2507.42     2330.14    134.18 o 
  -3  10   5        8.76      -17.17     32.87 o 
  -2  10   5       77.88      162.84     31.15 o 
  -1  10   5      248.64      232.27     35.41 o 
   0  10   5      217.10      264.53     38.30 o 
   1  10   5      128.62      126.19     29.29 o 
   2  10   5       26.34       26.01     30.48 o 
   3  10   5      113.24       90.75     59.77 o 
   4  10   5       61.21       74.51     60.34 o 
  -6  11   5       81.74       53.72     46.49 o 
  -5  11   5      975.00     1026.67     74.31 o 
  -4  11   5        2.80      -11.25     35.34 o 
  -3  11   5       48.40       77.69     38.24 o 
  -2  11   5     1946.65     1830.03     60.83 o 
  -1  11   5       11.46       14.77     27.68 o 
   0  11   5      302.98      400.46     41.81 o 
   1  11   5     1271.27     1170.37     58.13 o 
   2  11   5      376.38      392.70     64.20 o 
   3  11   5        8.44       33.83     63.40 o 
   4  11   5       16.09      110.61     68.25 o 
  -5  12   5      459.07      432.33     60.53 o 
  -4  12   5      764.48      687.88     65.88 o 
  -3  12   5      836.03      676.32     62.04 o 
  -2  12   5        4.06       22.19     30.27 o 
  -1  12   5     1268.83     1250.99     56.59 o 
   0  12   5        0.51       35.69     28.86 o 
   1  12   5        2.98       42.33     45.33 o 
   2  12   5       32.96      138.34     54.19 o 
   3  12   5       33.03      143.90     74.76 o 
  -5  13   5     1257.12     1050.86     81.31 o 
  -4  13   5       23.98       13.36     55.02 o 
  -3  13   5      111.78      109.08     39.97 o 
  -2  13   5       46.44       71.59     33.94 o 
  -1  13   5      172.90      148.83     44.68 o 
   0  13   5      303.22      427.64     55.52 o 
   1  13   5      520.16      539.63     70.98 o 
   2  13   5       17.72       10.85    139.43 o 
  -4  14   5      138.90       86.19     47.89 o 
  -3  14   5       17.35        6.77     42.50 o 
  -2  14   5      450.49      373.70     50.71 o 
  -1  14   5       45.85      116.17     41.10 o 
   0  14   5       59.31       74.43     45.23 o 
   1  14   5      134.55      178.78     59.63 o 
   2  14   5      203.67      180.50     89.66 o 
  -3  15   5      277.32      169.32     55.21 o 
  -2  15   5      281.32      328.91     59.77 o 
  -1  15   5      313.84      416.04     54.80 o 
   0  15   5       71.67       84.17     65.71 o 
   0 -16   6      224.66      150.27     61.85 o 
   1 -16   6       77.57       28.92     55.88 o 
  -2 -15   6      419.90      461.77    108.39 o 
  -1 -15   6      101.14      100.20     45.85 o 
   0 -15   6       55.69       64.00     43.38 o 
   1 -15   6      670.04      699.73     74.45 o 
   2 -15   6      793.22      745.52    124.39 o 
   3 -15   6        3.67       90.64     68.34 o 
  -3 -14   6       39.97      118.19     83.38 o 
  -2 -14   6      270.97      228.48     72.36 o 
  -1 -14   6      290.91      219.98     50.80 o 
   0 -14   6        4.10      -15.10     37.59 o 
   1 -14   6       61.38       32.77     40.51 o 
   2 -14   6      907.86      926.02     92.28 o 
   3 -14   6      121.50      156.91     48.11 o 
   4 -14   6      265.11      180.30     62.92 o 
  -3 -13   6        3.81      117.35     66.11 o 
  -2 -13   6      349.28      398.70     64.60 o 
  -1 -13   6      142.26      145.11     42.96 o 
   0 -13   6       35.14      120.73     41.68 o 
   1 -13   6     3586.13     3405.02    109.38 o 
   2 -13   6       95.10      108.80     35.50 o 
   3 -13   6      116.69       35.69     86.20 o 
   4 -13   6      286.92      210.03     60.88 o 
  -4 -12   6       71.09      142.22     84.00 o 
  -3 -12   6       20.79       12.39     48.72 o 
  -2 -12   6      119.84       92.80     62.11 o 
  -1 -12   6     2125.79     1950.98     76.74 o 
   0 -12   6      524.80      676.35     54.47 o 
   1 -12   6      262.22      193.38     33.19 o 
   2 -12   6       59.03       46.11     39.62 o 
   3 -12   6        6.71      -44.14     39.14 o 
   4 -12   6        1.95       -3.62     44.13 o 
   5 -12   6      114.70       50.49     50.26 o 
  -4 -11   6        1.71       43.89     69.55 o 
  -3 -11   6      126.08      125.78     54.42 o 
  -2 -11   6     1108.23     1092.70     76.70 o 
  -1 -11   6      877.03      881.66     57.80 o 
   0 -11   6      372.01      387.01     44.75 o 
   1 -11   6     1476.12     1488.38     60.04 o 
   2 -11   6       63.14       64.05     27.41 o 
   3 -11   6       17.17        8.65     31.76 o 
   4 -11   6      642.53      680.11     76.27 o 
   5 -11   6      331.76      309.06     66.33 o 
  -5 -10   6       53.16       95.51     87.11 o 
  -4 -10   6      324.41      461.43     86.66 o 
  -3 -10   6      698.35      725.42     76.79 o 
  -2 -10   6     1973.20     1814.40     81.96 o 
  -1 -10   6     1530.53     1527.20     65.08 o 
   0 -10   6     1735.17     2112.26     57.52 o 
   1 -10   6      157.14      191.29     31.20 o 
   2 -10   6      592.94      591.20     40.36 o 
   3 -10   6       53.88       88.98     48.62 o 
   4 -10   6      172.46      203.46     43.27 o 
   5 -10   6        5.13       69.29     52.76 o 
   6 -10   6        7.97      116.32    111.46 o 
  -5  -9   6      753.21      596.76     97.68 o 
  -4  -9   6       90.74      168.39     50.49 o 
  -3  -9   6        2.60       53.96     41.80 o 
  -2  -9   6     2771.26     2432.05     87.72 o 
  -1  -9   6       29.89       -8.00     28.41 o 
   0  -9   6      581.72      709.93     38.29 o 
   1  -9   6      227.41      223.09     39.84 o 
   2  -9   6      502.63      447.38     50.46 o 
   3  -9   6      392.62      338.54     73.78 o 
   4  -9   6      799.72      853.82     69.22 o 
   5  -9   6      432.43      540.90     73.36 o 
   6  -9   6      167.60      167.18     72.00 o 
  -6  -8   6      777.23     1112.22    179.04 o 
  -5  -8   6       28.94      197.74     97.99 o 
  -4  -8   6     1382.20     1374.73     88.62 o 
  -3  -8   6      924.65      882.51     74.67 o 
  -2  -8   6       15.84        2.36     35.24 o 
  -1  -8   6      122.83       81.23     34.91 o 
   0  -8   6       59.17       68.41     22.09 o 
   1  -8   6      299.16      285.20     30.90 o 
   2  -8   6      754.60      810.81     48.24 o 
   3  -8   6      612.14      525.59     51.18 o 
   4  -8   6      408.48      407.50     50.60 o 
   5  -8   6      189.82      230.26     60.54 o 
   6  -8   6        3.92       36.87     55.61 o 
  -6  -7   6       77.19       89.67     81.45 o 
  -5  -7   6      945.89      746.95    144.04 o 
  -4  -7   6        0.58       29.87     36.21 o 
  -3  -7   6      851.23      802.50     70.34 o 
  -2  -7   6     2166.47     1828.09     71.05 o 
  -1  -7   6       42.72       27.50     16.83 o 
   0  -7   6      186.93      238.62     25.08 o 
   1  -7   6     2011.13     1771.51     48.11 o 
   2  -7   6      198.51      155.50     30.18 o 
   3  -7   6      134.79      170.03     43.22 o 
   4  -7   6      212.71      208.31     46.60 o 
   5  -7   6      307.23      296.26     50.26 o 
   6  -7   6      265.75      306.29     70.10 o 
  -6  -6   6      269.98      271.50     80.47 o 
  -5  -6   6     1424.03     1559.19     88.67 o 
  -4  -6   6       13.10       29.20     36.03 o 
  -3  -6   6      478.33      481.96     55.79 o 
  -2  -6   6     1558.67     1621.17     63.35 o 
  -1  -6   6       16.63      -10.22     17.16 o 
   0  -6   6      505.50      650.44     30.70 o 
   1  -6   6      816.03      876.02     36.78 o 
   2  -6   6      464.00      525.39     37.44 o 
   3  -6   6     2217.58     2039.18     73.28 o 
   4  -6   6     2031.98     1905.84     76.69 o 
   5  -6   6      428.91      535.56     57.70 o 
   6  -6   6       30.20        2.94     47.23 o 
  -6  -5   6       91.32       56.13     55.58 o 
  -5  -5   6      566.41      729.66     70.50 o 
  -4  -5   6      462.50      500.03     57.17 o 
  -3  -5   6     1636.50     1665.61     74.41 o 
  -2  -5   6      556.90      536.98     31.50 o 
  -1  -5   6      713.44      656.31     35.62 o 
   0  -5   6        5.23        3.13     11.20 o 
   1  -5   6     7243.96     6584.37     69.84 o 
   2  -5   6      287.38      329.45     26.59 o 
   3  -5   6      704.72      720.55     42.46 o 
   4  -5   6     1132.51     1088.52     68.50 o 
   5  -5   6       20.61       37.15     42.76 o 
   6  -5   6      137.66      146.41     61.42 o 
  -7  -4   6      107.19      153.17     97.49 o 
  -6  -4   6       30.57      151.58     93.17 o 
  -5  -4   6      411.71      531.82     60.29 o 
  -4  -4   6      512.97      551.53     56.26 o 
  -3  -4   6     1417.35     1358.40     45.12 o 
  -2  -4   6     1227.81     1305.29     36.98 o 
  -1  -4   6      355.18      317.41     15.89 o 
   0  -4   6     1311.53     1481.29     31.48 o 
   1  -4   6     1707.75     1547.51     35.30 o 
   2  -4   6      262.78      281.13     23.96 o 
   3  -4   6     2204.45     1864.23     58.81 o 
   4  -4   6      162.09      147.71     30.20 o 
   5  -4   6       51.31       90.26     48.48 o 
   6  -4   6     2049.14     1746.63    122.89 o 
  -7  -3   6        3.46       88.00     88.03 o 
  -6  -3   6      843.73      849.18    124.87 o 
  -5  -3   6     2213.10     2415.55     96.84 o 
  -4  -3   6      332.40      370.16     40.73 o 
  -3  -3   6       87.50       78.40     21.56 o 
  -2  -3   6     4554.10     4359.80     75.16 o 
  -1  -3   6      247.13      242.16     14.78 o 
   0  -3   6       70.00       82.53     18.05 o 
   1  -3   6     4410.90     3775.87     48.75 o 
   2  -3   6      299.68      336.13     23.54 o 
   3  -3   6      169.43      210.56     43.94 o 
   4  -3   6     2612.11     2284.06     84.64 o 
   5  -3   6        0.27      -33.66     24.22 o 
   6  -3   6       97.52       89.62     44.60 o 
  -7  -2   6        0.62       27.45     74.11 o 
  -6  -2   6       28.80        6.56     48.40 o 
  -5  -2   6      635.74      793.43    129.35 o 
  -4  -2   6       64.74       78.77     21.90 o 
  -3  -2   6     1517.13     1390.97     36.93 o 
  -2  -2   6     1065.15     1013.71     29.83 o 
  -1  -2   6      268.61      289.24     16.45 o 
   0  -2   6     9821.06    11527.25     80.58 o 
   1  -2   6        0.49      -13.96     11.20 o 
   2  -2   6        1.89      -13.40     13.02 o 
   3  -2   6      561.89      508.44     35.65 o 
   4  -2   6      205.91      200.84     37.08 o 
   5  -2   6      956.79      949.71     62.94 o 
   6  -2   6     1632.34     1733.59    158.29 o 
  -7  -1   6       74.41      203.69     70.66 o 
  -6  -1   6      915.89     1008.91    100.57 o 
  -5  -1   6      559.27      903.83     48.04 o 
  -4  -1   6      278.99      338.36     27.61 o 
  -3  -1   6      301.40      292.01     22.74 o 
  -2  -1   6    14826.13    13778.60    118.15 o 
  -1  -1   6       57.82       33.59     14.07 o 
   0  -1   6      219.31      233.38     17.92 o 
   1  -1   6      269.00      238.25     18.28 o 
   2  -1   6     1449.88     1358.99     36.12 o 
   3  -1   6     1712.56     1536.47     44.11 o 
   4  -1   6      991.66     1063.39     51.97 o 
   5  -1   6       61.29       23.09     24.02 o 
   6  -1   6       62.71       44.83     28.84 o 
  -7   0   6       61.10       19.91     52.05 o 
  -6   0   6     1193.93     1240.90     79.34 o 
  -5   0   6      152.59      178.30     44.72 o 
  -4   0   6      576.86      570.79     36.02 o 
  -3   0   6     2133.77     2050.43     40.81 o 
  -2   0   6       45.08       37.35     16.36 o 
  -1   0   6       70.90       55.82     14.93 o 
   0   0   6      480.11      598.23     21.39 o 
   1   0   6     1986.47     1749.65     36.12 o 
   2   0   6      322.50      360.81     24.56 o 
   3   0   6     3278.93     3159.49     85.60 o 
   4   0   6       24.60       30.17     20.05 o 
   5   0   6      311.96      320.88     37.93 o 
   6   0   6      205.72      258.35     41.51 o 
  -7   1   6       66.78       92.04     97.06 o 
  -6   1   6      244.76      252.05     48.49 o 
  -5   1   6       76.70       98.40     27.13 o 
  -4   1   6     1304.14     1315.09     52.35 o 
  -3   1   6     1515.16     1322.77     39.93 o 
  -2   1   6     2120.12     1902.26     45.92 o 
  -1   1   6      997.60      899.99     24.36 o 
   0   1   6      644.49      810.85     24.65 o 
   1   1   6     2275.59     2174.22     41.51 o 
   2   1   6      311.42      391.24     25.61 o 
   3   1   6      837.54      919.42     43.04 o 
   4   1   6       27.94       79.58     22.63 o 
   5   1   6      110.65      117.58     28.37 o 
   6   1   6      249.97      259.80     50.07 o 
  -7   2   6       20.03      150.02     78.59 o 
  -6   2   6      441.19      458.65     74.65 o 
  -5   2   6       78.90      130.68     32.31 o 
  -4   2   6     1798.43     1632.77     51.51 o 
  -3   2   6     2356.62     2060.50     48.32 o 
  -2   2   6      312.75      347.19     22.51 o 
  -1   2   6     1260.21     1187.59     28.04 o 
   0   2   6     2058.39     2402.85     46.74 o 
   1   2   6      153.32      183.24     18.01 o 
   2   2   6      113.68      126.36     19.67 o 
   3   2   6     2632.89     2575.47     63.92 o 
   4   2   6      391.92      433.68     38.44 o 
   5   2   6      151.71      132.88     30.68 o 
   6   2   6      358.49      298.83     53.44 o 
  -7   3   6      106.61       97.81     45.67 o 
  -6   3   6      278.26      314.77     60.47 o 
  -5   3   6     1063.40     1138.90     86.84 o 
  -4   3   6       36.56        3.52     20.17 o 
  -3   3   6     3154.40     2705.04     53.34 o 
  -2   3   6       42.93       41.85     22.55 o 
  -1   3   6     1963.02     1862.23     34.78 o 
   0   3   6     2585.15     3102.38     72.49 o 
   1   3   6      483.08      564.15     25.00 o 
   2   3   6       36.34       30.13     16.29 o 
   3   3   6      356.75      353.06     32.86 o 
   4   3   6        3.34       23.66     42.47 o 
   5   3   6      559.48      537.46     56.57 o 
   6   3   6        2.09       24.37     38.99 o 
  -7   4   6      291.64      384.37    121.11 o 
  -6   4   6      119.60      103.24     71.29 o 
  -5   4   6      559.35      638.59     59.18 o 
  -4   4   6     2732.82     2391.98     75.61 o 
  -3   4   6     1089.66     1121.55     52.35 o 
  -2   4   6        0.81       -4.90     17.55 o 
  -1   4   6     2106.63     2040.09     39.98 o 
   0   4   6     1842.25     2307.64     37.44 o 
   1   4   6     2026.95     2002.05     36.87 o 
   2   4   6     3794.49     3631.65     68.17 o 
   3   4   6      853.34      832.19     46.65 o 
   4   4   6      301.69      295.66     37.65 o 
   5   4   6        1.41      106.21     53.30 o 
   6   4   6      908.87      812.07    222.17 o 
  -7   5   6      111.20      114.21     49.35 o 
  -6   5   6     1826.44     1889.04    119.97 o 
  -5   5   6      447.70      439.04     43.97 o 
  -4   5   6      165.44      128.52     33.01 o 
  -3   5   6     2514.14     2328.65     62.99 o 
  -2   5   6       55.79       72.37     21.76 o 
  -1   5   6       40.47       59.73     17.13 o 
   0   5   6     5016.09     6294.37     68.00 o 
   1   5   6      897.21      923.46     30.79 o 
   2   5   6      503.96      437.34     34.33 o 
   3   5   6      535.38      536.67     41.11 o 
   4   5   6      207.33      178.20     43.16 o 
   5   5   6      459.52      499.19     61.80 o 
   6   5   6       85.21       19.73     61.81 o 
  -7   6   6      378.81      387.90    105.38 o 
  -6   6   6       27.95       89.83     38.04 o 
  -5   6   6       62.70      208.96     41.45 o 
  -4   6   6     2142.76     2116.92     69.57 o 
  -3   6   6       97.59      100.63     29.84 o 
  -2   6   6      322.08      409.73     38.72 o 
  -1   6   6      999.70     1016.95     36.02 o 
   0   6   6     4749.29     5904.41     69.73 o 
   1   6   6     1054.23     1008.18     34.62 o 
   2   6   6      777.22      827.18     55.65 o 
   3   6   6     1347.75     1344.92     55.66 o 
   4   6   6      212.03      224.69     96.92 o 
   5   6   6     1130.90     1210.85    193.21 o 
  -7   7   6      398.47      380.50     59.63 o 
  -6   7   6     1330.70     1448.74     81.81 o 
  -5   7   6       78.71      120.01     35.85 o 
  -4   7   6      506.95      411.64     44.13 o 
  -3   7   6     1151.72     1187.21     62.05 o 
  -2   7   6      310.39      302.58     36.47 o 
  -1   7   6      685.48      717.94     30.88 o 
   0   7   6      178.74      245.41     23.77 o 
   1   7   6        2.00      -19.50     17.50 o 
   2   7   6     1994.68     1731.32     54.34 o 
   3   7   6     2090.82     2099.18    135.77 o 
   4   7   6      279.70      359.75     60.15 o 
   5   7   6      797.56      725.50    109.02 o 
  -6   8   6       72.69      151.31     45.97 o 
  -5   8   6      111.34      246.25     40.28 o 
  -4   8   6      191.31      188.57     40.48 o 
  -3   8   6      794.45      703.60     50.02 o 
  -2   8   6      378.41      378.70     40.18 o 
  -1   8   6     1562.46     1441.80     52.87 o 
   0   8   6     2059.23     2519.13     53.43 o 
   1   8   6      291.84      273.47     28.27 o 
   2   8   6        3.02       -0.39     19.48 o 
   3   8   6     2241.25     2197.25    201.15 o 
   4   8   6       79.89       93.50     59.03 o 
   5   8   6      605.25      635.84    109.13 o 
  -6   9   6       64.47      115.34     52.33 o 
  -5   9   6       86.81      102.46     43.28 o 
  -4   9   6      279.34      302.49     42.43 o 
  -3   9   6     1762.30     1608.05     65.52 o 
  -2   9   6      132.02      111.36     36.28 o 
  -1   9   6      733.33      770.97     41.96 o 
   0   9   6       73.39       76.63     24.08 o 
   1   9   6        0.86        6.51     22.63 o 
   2   9   6     1315.60     1272.16     63.99 o 
   3   9   6      429.74      325.39     50.49 o 
   4   9   6        9.55       50.69     57.64 o 
  -6  10   6       95.67       87.83     45.47 o 
  -5  10   6       15.60       43.47     34.96 o 
  -4  10   6      236.31      260.40     47.33 o 
  -3  10   6      716.82      773.90     59.72 o 
  -2  10   6      102.22       89.04     29.18 o 
  -1  10   6     2326.54     2304.32     59.41 o 
   0  10   6      986.60     1242.73     51.15 o 
   1  10   6      784.18      763.35     49.39 o 
   2  10   6      370.75      379.58     46.51 o 
   3  10   6      710.91      651.84     96.22 o 
   4  10   6        2.89       90.42    110.76 o 
  -6  11   6       84.73      239.79     62.42 o 
  -5  11   6        6.66      -10.31     38.67 o 
  -4  11   6      166.13      141.70     42.88 o 
  -3  11   6      445.67      288.10     48.42 o 
  -2  11   6      276.69      245.78     33.13 o 
  -1  11   6     1962.30     1789.52     60.44 o 
   0  11   6     1519.41     1999.84     67.59 o 
   1  11   6      153.39      143.34     40.83 o 
   2  11   6      255.33      237.54     60.33 o 
   3  11   6       16.48       46.35     64.32 o 
  -5  12   6       52.38       83.80     45.92 o 
  -4  12   6     1077.67      900.43     70.46 o 
  -3  12   6      925.62      825.92     66.31 o 
  -2  12   6        1.23       -5.93     31.69 o 
  -1  12   6      670.02      667.35     47.57 o 
   0  12   6      121.50      241.30     41.92 o 
   1  12   6        1.07       18.42     37.79 o 
   2  12   6     1467.03     1502.72    104.85 o 
   3  12   6       32.31       45.92     67.13 o 
  -5  13   6       29.11       -0.38     47.63 o 
  -4  13   6       74.52       51.39     46.03 o 
  -3  13   6       99.94       46.18     35.57 o 
  -2  13   6      873.60      894.55     52.11 o 
  -1  13   6      158.09      154.45     40.55 o 
   0  13   6      579.34      766.85     65.13 o 
   1  13   6      177.36      100.15     56.56 o 
   2  13   6      165.46      193.77     87.44 o 
  -4  14   6     1604.29     1678.92    151.79 o 
  -3  14   6       15.30       80.37     46.26 o 
  -2  14   6      125.87      178.09     42.62 o 
  -1  14   6      721.11      753.66     96.32 o 
   0  14   6      138.76      213.40     49.21 o 
   1  14   6      273.64      249.90     65.54 o 
  -3  15   6       65.50       14.09     54.30 o 
  -2  15   6        1.33       69.79     48.40 o 
  -1  15   6      561.28      638.90     82.29 o 
   0  15   6       71.48      131.69     67.63 o 
  -1 -15   7       70.95      135.02     49.52 o 
   0 -15   7      150.79      130.46     48.40 o 
   1 -15   7        7.76       63.21     54.81 o 
   2 -15   7       26.65       28.65     57.42 o 
   3 -15   7       32.29      143.65    147.60 o 
  -2 -14   7      340.92      553.51    142.81 o 
  -1 -14   7      249.17      106.87     58.44 o 
   0 -14   7      499.55      542.93     64.57 o 
   1 -14   7       15.00       88.29     42.36 o 
   2 -14   7      365.11      378.85     72.77 o 
   3 -14   7      750.44      624.94     65.57 o 
   4 -14   7       20.26      -17.81     51.63 o 
  -3 -13   7       38.27       38.44     60.08 o 
  -2 -13   7        3.18       48.53     50.94 o 
  -1 -13   7      833.86      769.68     63.10 o 
   0 -13   7        0.32      -42.50     37.05 o 
   1 -13   7        0.35       24.39     36.27 o 
   2 -13   7      590.71      611.28     45.19 o 
   3 -13   7      126.62       63.89    103.48 o 
   4 -13   7       68.60      120.39     71.11 o 
  -4 -12   7      240.10      166.41     84.94 o 
  -3 -12   7      197.27      259.03     75.59 o 
  -2 -12   7      180.20      112.60     51.51 o 
  -1 -12   7       90.82      110.58     42.80 o 
   0 -12   7     1498.94     1657.01     74.02 o 
   1 -12   7        0.69      -31.60     26.56 o 
   2 -12   7     1109.48     1046.31     52.27 o 
   3 -12   7     1070.02      989.08    122.73 o 
   4 -12   7      627.42      655.77     80.93 o 
   5 -12   7      207.09      211.10     69.68 o 
  -4 -11   7       58.74       91.13     68.41 o 
  -3 -11   7       77.01       59.78     51.86 o 
  -2 -11   7        1.56       15.86     47.39 o 
  -1 -11   7      281.26      193.75     41.74 o 
   0 -11   7      211.92      227.09     41.87 o 
   1 -11   7       96.66       50.03     41.21 o 
   2 -11   7     2339.69     2281.55     63.31 o 
   3 -11   7       48.36       41.95     35.31 o 
   4 -11   7       27.14       25.44     44.31 o 
   5 -11   7       57.16      145.02     58.39 o 
  -5 -10   7      274.13      225.98     78.88 o 
  -4 -10   7      678.20      665.58     83.40 o 
  -3 -10   7        8.20      -73.18     42.95 o 
  -2 -10   7     1979.79     1837.20     84.55 o 
  -1 -10   7      922.42      950.53     58.83 o 
   0 -10   7     1703.62     1948.53     57.42 o 
   1 -10   7        1.03       -9.52     23.58 o 
   2 -10   7      281.74      293.85     34.71 o 
   3 -10   7      100.46      140.03     39.86 o 
   4 -10   7       10.08       16.85     35.41 o 
   5 -10   7     1055.01      991.96     92.17 o 
  -5  -9   7       90.21       39.50     61.60 o 
  -4  -9   7     1544.83     1588.64    220.13 o 
  -3  -9   7      410.99      388.08     62.90 o 
  -2  -9   7      118.39      129.68     53.18 o 
  -1  -9   7      288.27      265.19     42.53 o 
   0  -9   7       26.33       24.23     22.54 o 
   1  -9   7      852.30      911.88     45.45 o 
   2  -9   7      329.16      322.14     34.26 o 
   3  -9   7      598.62      625.27     64.30 o 
   4  -9   7      803.79      772.24    126.27 o 
   5  -9   7      285.46      242.43     51.62 o 
   6  -9   7       10.47       17.64     60.79 o 
  -5  -8   7       22.81       82.86     67.87 o 
  -4  -8   7      440.29      548.89     87.86 o 
  -3  -8   7       19.99       21.79     41.83 o 
  -2  -8   7      164.65      119.12     42.89 o 
  -1  -8   7     5030.10     4758.05     72.06 o 
   0  -8   7      178.95      249.52     28.77 o 
   1  -8   7     1158.28     1293.27     48.69 o 
   2  -8   7     1017.75     1009.33     53.87 o 
   3  -8   7       19.90      -12.47     29.46 o 
   4  -8   7      161.99      108.48     39.17 o 
   5  -8   7      235.30      272.52    117.65 o 
   6  -8   7       57.22       20.60     59.15 o 
  -6  -7   7      143.46       91.23     73.03 o 
  -5  -7   7      263.77      333.16     78.63 o 
  -4  -7   7      466.58      415.78     59.90 o 
  -3  -7   7       94.50       64.90     51.04 o 
  -2  -7   7      990.19     1041.81     62.58 o 
  -1  -7   7     2876.64     2725.16     54.28 o 
   0  -7   7        8.25       -0.92     21.56 o 
   1  -7   7     1034.93     1004.42     42.84 o 
   2  -7   7        3.33       32.21     21.73 o 
   3  -7   7      158.94      210.82     46.04 o 
   4  -7   7     1091.51     1133.80     70.01 o 
   5  -7   7      546.60      532.99     60.35 o 
   6  -7   7       35.96      -17.73     47.97 o 
  -6  -6   7       50.93       45.16     61.07 o 
  -5  -6   7      234.09      273.10     71.56 o 
  -4  -6   7     1723.89     1730.91     87.27 o 
  -3  -6   7       52.17       23.38     36.33 o 
  -2  -6   7      719.08      718.73     31.56 o 
  -1  -6   7     2980.58     2877.38     60.03 o 
   0  -6   7        0.24        8.70     19.38 o 
   1  -6   7       24.95       14.65     15.30 o 
   2  -6   7     2672.99     2462.93     56.64 o 
   3  -6   7      248.80      304.43     45.33 o 
   4  -6   7       53.29       51.69     34.08 o 
   5  -6   7       80.32      117.95     48.98 o 
   6  -6   7       82.62       75.44     53.31 o 
  -6  -5   7       17.79       19.38     58.62 o 
  -5  -5   7      690.32      898.97    147.91 o 
  -4  -5   7      302.98      291.61     49.11 o 
  -3  -5   7      191.91      247.83     45.29 o 
  -2  -5   7     6091.32     5989.28     88.91 o 
  -1  -5   7      581.66      585.24     39.83 o 
   0  -5   7      491.74      596.56     25.01 o 
   1  -5   7     2241.89     2272.79     66.48 o 
   2  -5   7     1673.96     1487.98     43.99 o 
   3  -5   7      105.41       49.31     22.23 o 
   4  -5   7      127.93      128.65     30.44 o 
   5  -5   7     2569.28     2618.33    223.87 o 
   6  -5   7       10.74       41.67     57.66 o 
  -6  -4   7        6.19      -28.39     52.84 o 
  -5  -4   7      344.99      399.35    135.04 o 
  -4  -4   7     2484.19     2309.20     87.56 o 
  -3  -4   7        3.25       14.01     20.02 o 
  -2  -4   7      998.20      962.26     36.00 o 
  -1  -4   7      951.83      930.54     29.29 o 
   0  -4   7        2.84       -9.40     11.84 o 
   1  -4   7      808.62      762.42     29.01 o 
   2  -4   7     2449.51     2197.37     49.43 o 
   3  -4   7     1568.38     1473.73     51.68 o 
   4  -4   7     1045.19     1123.05     89.58 o 
   5  -4   7      144.69      123.68     42.67 o 
   6  -4   7        2.36      -35.48     67.99 o 
  -7  -3   7       78.40       82.00     63.04 o 
  -6  -3   7        0.23       19.33     52.26 o 
  -5  -3   7      702.47      769.08     99.32 o 
  -4  -3   7      129.08      161.47     31.39 o 
  -3  -3   7      134.54      117.11     19.10 o 
  -2  -3   7     9428.22     9255.06     76.11 o 
  -1  -3   7        1.44      -16.45     10.93 o 
   0  -3   7        0.32      -13.96     11.43 o 
   1  -3   7     1938.48     1784.13     43.64 o 
   2  -3   7     3452.89     3179.67     55.98 o 
   3  -3   7        1.70        9.32     17.80 o 
   4  -3   7      271.36      225.01     41.01 o 
   5  -3   7      423.83      468.94     86.38 o 
   6  -3   7      274.25      320.37     62.70 o 
  -7  -2   7      268.32      261.94     78.58 o 
  -6  -2   7      631.12      488.59     84.29 o 
  -5  -2   7     2442.87     2407.31    225.38 o 
  -4  -2   7     1701.53     1625.40     47.52 o 
  -3  -2   7      240.13      209.31     21.94 o 
  -2  -2   7        0.47      -17.49     14.04 o 
  -1  -2   7     5021.45     4917.10     49.70 o 
   0  -2   7     1296.06     1615.88     33.82 o 
   1  -2   7       67.85       98.27     17.16 o 
   2  -2   7      106.88       76.13     18.69 o 
   3  -2   7       79.09       75.51     23.22 o 
   4  -2   7      154.01      100.14     69.10 o 
   5  -2   7     1263.19     1406.76     87.08 o 
   6  -2   7        0.55       63.51     35.49 o 
  -7  -1   7      309.23      237.53     75.67 o 
  -6  -1   7       50.07       72.83     54.25 o 
  -5  -1   7     2011.13     2585.54     92.31 o 
  -4  -1   7      570.69      581.44     34.94 o 
  -3  -1   7        8.19        0.52     14.34 o 
  -2  -1   7     1227.34     1127.84     38.03 o 
  -1  -1   7      326.43      362.01     21.23 o 
   0  -1   7       34.30       35.48     14.37 o 
   1  -1   7     9216.56     8341.32     73.41 o 
   2  -1   7     5908.31     5732.32     72.75 o 
   3  -1   7     1181.79     1181.03     63.43 o 
   4  -1   7      851.03      919.90     50.79 o 
   5  -1   7      240.62      208.75     34.54 o 
   6  -1   7        5.85       30.39     35.97 o 
  -7   0   7      476.55      430.46    132.09 o 
  -6   0   7       18.91       47.96     43.05 o 
  -5   0   7        3.46        3.69     27.11 o 
  -4   0   7      207.83      215.62     24.75 o 
  -3   0   7       66.31       60.42     14.71 o 
  -2   0   7      853.88      852.18     35.40 o 
  -1   0   7     3497.00     3174.82     45.81 o 
   0   0   7       27.57       12.14     11.94 o 
   1   0   7     1320.02     1101.38     29.15 o 
   2   0   7     2154.03     2133.14     51.99 o 
   3   0   7     1229.47     1226.30     47.57 o 
   4   0   7        3.68       -1.83     23.58 o 
   5   0   7      290.91      384.64     41.96 o 
   6   0   7      198.97      190.76     40.92 o 
  -7   1   7       34.48      121.68    107.32 o 
  -6   1   7      749.82      802.03     57.41 o 
  -5   1   7     3845.74     3757.77     90.65 o 
  -4   1   7      917.42      871.35     36.18 o 
  -3   1   7       35.90       65.58     18.73 o 
  -2   1   7     1908.31     1645.62     45.35 o 
  -1   1   7     7299.95     7093.40     61.28 o 
   0   1   7      153.83      246.66     18.21 o 
   1   1   7     5946.70     5530.58     67.92 o 
   2   1   7      560.50      608.61     31.60 o 
   3   1   7      447.11      569.29     38.52 o 
   4   1   7     2892.32     2639.66     73.58 o 
   5   1   7      747.53      723.08    105.46 o 
   6   1   7       26.50       -1.45     33.62 o 
  -7   2   7      131.46       63.10     46.49 o 
  -6   2   7      134.63      180.41     49.24 o 
  -5   2   7      146.32      167.65     35.30 o 
  -4   2   7      767.65      736.16     40.54 o 
  -3   2   7       46.01        8.11     17.36 o 
  -2   2   7       13.79       18.73     15.54 o 
  -1   2   7      877.95      739.09     26.42 o 
   0   2   7     1838.54     2190.43     42.41 o 
   1   2   7      471.69      478.66     25.43 o 
   2   2   7     2579.32     2424.81     53.31 o 
   3   2   7      379.78      403.93     41.41 o 
   4   2   7      632.30      661.36     46.41 o 
   5   2   7        0.47        4.31     25.06 o 
   6   2   7       40.17       87.81     40.28 o 
  -7   3   7      129.88      116.44     52.51 o 
  -6   3   7      370.79      327.77     59.12 o 
  -5   3   7      986.54     1244.47     79.77 o 
  -4   3   7       38.31       22.93     25.94 o 
  -3   3   7     1082.07     1159.46     48.08 o 
  -2   3   7    10365.38     9653.11     99.29 o 
  -1   3   7      940.66      921.18     30.16 o 
   0   3   7      888.91     1048.26     37.40 o 
   1   3   7     8277.87     8250.82     86.69 o 
   2   3   7       38.36       25.32     18.03 o 
   3   3   7      331.76      359.90     35.89 o 
   4   3   7     1301.97     1309.85     57.32 o 
   5   3   7      386.72      335.64     50.06 o 
   6   3   7        1.06      -45.02     35.54 o 
  -7   4   7       86.78      233.58     64.24 o 
  -6   4   7       47.59       24.72     71.67 o 
  -5   4   7      203.46      298.18     46.63 o 
  -4   4   7     2506.79     2450.53     76.89 o 
  -3   4   7       22.70        8.19     29.32 o 
  -2   4   7      261.62      248.27     28.77 o 
  -1   4   7     1541.30     1551.88     34.61 o 
   0   4   7     2489.33     3027.12     47.51 o 
   1   4   7      810.19      895.83     27.83 o 
   2   4   7      427.69      405.42     32.64 o 
   3   4   7      217.00      206.29     35.52 o 
   4   4   7      787.69      823.08     54.25 o 
   5   4   7       46.82       70.15     73.29 o 
   6   4   7       38.26       39.53     66.35 o 
  -7   5   7       55.78       64.98     52.58 o 
  -6   5   7        3.18       71.64     37.44 o 
  -5   5   7     1165.47     1181.62     68.21 o 
  -4   5   7       23.98      -30.86     38.14 o 
  -3   5   7      326.94      310.79     36.06 o 
  -2   5   7     8379.48     7707.24     91.71 o 
  -1   5   7      171.18      116.83     19.37 o 
   0   5   7      678.48      875.58     29.58 o 
   1   5   7     1510.74     1415.97     37.47 o 
   2   5   7      212.31      225.75     28.30 o 
   3   5   7     2498.29     2447.12     72.77 o 
   4   5   7      483.29      462.01     57.59 o 
   5   5   7       32.89       40.99     36.36 o 
  -7   6   7        5.44       43.19     92.60 o 
  -6   6   7      496.23      441.62     56.82 o 
  -5   6   7     1969.82     2014.69     80.07 o 
  -4   6   7     1747.92     1556.77     63.23 o 
  -3   6   7     1188.52     1166.01     53.60 o 
  -2   6   7      239.90      213.46     29.91 o 
  -1   6   7      155.13      104.61     23.45 o 
   0   6   7       29.20       -7.93     17.36 o 
   1   6   7      232.95      211.74     23.29 o 
   2   6   7        3.84       -0.76     20.38 o 
   3   6   7      408.16      371.75     39.44 o 
   4   6   7        4.58      -15.51     30.20 o 
   5   6   7       36.09       34.48     54.30 o 
  -7   7   7      151.72      163.42     62.95 o 
  -6   7   7       31.26        5.76     55.42 o 
  -5   7   7     1689.27     1807.71     72.58 o 
  -4   7   7      135.70      135.88     34.32 o 
  -3   7   7     1462.91     1418.87     60.38 o 
  -2   7   7     1014.58     1099.42     61.43 o 
  -1   7   7      381.30      379.76     31.73 o 
   0   7   7     1617.36     2028.03     45.11 o 
   1   7   7     1781.54     1601.59     48.55 o 
   2   7   7       76.97       72.21     23.95 o 
   3   7   7      198.90      225.31     57.57 o 
   4   7   7      905.43      937.93     76.40 o 
   5   7   7       84.56      179.11     72.65 o 
  -6   8   7      145.96      146.82     46.37 o 
  -5   8   7      541.57      621.62     54.31 o 
  -4   8   7       33.56      -15.38     28.77 o 
  -3   8   7      264.97      285.54     44.96 o 
  -2   8   7      550.82      517.73     41.71 o 
  -1   8   7        1.36       -8.60     28.26 o 
   0   8   7        4.37       -5.47     21.02 o 
   1   8   7      498.65      465.43     35.44 o 
   2   8   7       85.66       62.41     24.82 o 
   3   8   7      484.23      414.25     56.05 o 
   4   8   7        1.22       46.14     52.45 o 
   5   8   7       80.05      285.84    209.89 o 
  -6   9   7     1403.20     1344.06     93.35 o 
  -5   9   7      566.80      623.31     63.93 o 
  -4   9   7       13.22        8.49     27.03 o 
  -3   9   7      897.32      810.93     54.40 o 
  -2   9   7      125.50      129.29     29.47 o 
  -1   9   7     1306.38     1187.58     52.22 o 
   0   9   7     1492.90     1832.40     57.14 o 
   1   9   7      421.22      392.02     34.66 o 
   2   9   7      132.83      111.70     35.98 o 
   3   9   7       15.71       26.52     35.57 o 
   4   9   7     1417.27     1122.17    237.52 o 
  -6  10   7       68.85       42.39     44.79 o 
  -5  10   7       69.70       68.26     52.65 o 
  -4  10   7      229.65      201.26     42.61 o 
  -3  10   7      112.05      109.12     38.82 o 
  -2  10   7       86.80       53.03     29.06 o 
  -1  10   7      180.61      190.87     36.98 o 
   0  10   7      579.90      745.23     44.27 o 
   1  10   7       49.48       33.38     29.20 o 
   2  10   7        8.26       46.94     34.35 o 
   3  10   7      245.78      275.23    125.38 o 
   4  10   7      157.04      311.93     80.40 o 
  -5  11   7       20.50       50.71     41.21 o 
  -4  11   7       11.23       24.26     38.45 o 
  -3  11   7     1214.99     1142.61     71.63 o 
  -2  11   7      429.27      475.42     40.70 o 
  -1  11   7      165.16      235.44     44.68 o 
   0  11   7      131.42      144.70     32.95 o 
   1  11   7      523.58      503.40     53.84 o 
   2  11   7       46.12       27.56     35.92 o 
   3  11   7      470.13      460.81     92.03 o 
  -5  12   7       20.19      133.15     49.00 o 
  -4  12   7       73.42       50.70     42.59 o 
  -3  12   7       24.46       28.75     39.97 o 
  -2  12   7        2.19       30.55     29.78 o 
  -1  12   7       24.60       90.64     37.06 o 
   0  12   7      984.36     1385.87     76.85 o 
   1  12   7      150.90      163.63     50.94 o 
   2  12   7       14.32       29.76    164.31 o 
   3  12   7      329.81      365.13     88.20 o 
  -4  13   7       42.60       36.31     43.96 o 
  -3  13   7      366.16      395.29     46.79 o 
  -2  13   7     1305.77     1107.43     72.60 o 
  -1  13   7      176.93      169.96     37.58 o 
   0  13   7       25.12       23.41     38.28 o 
   1  13   7      382.97      428.56     69.56 o 
   2  13   7       26.15      113.85     87.00 o 
  -3  14   7      123.60       82.95     48.97 o 
  -2  14   7       14.17       48.77     39.36 o 
  -1  14   7       94.37       89.86     42.36 o 
   0  14   7       86.23      114.13     48.66 o 
   1  14   7       95.53      138.45     61.56 o 
  -2  15   7       46.26       96.32     50.41 o 
  -1  15   7      435.44      434.69     63.44 o 
  -1 -15   8       12.51       38.48     44.70 o 
   0 -15   8      383.27      489.20     62.21 o 
   1 -15   8       65.59      199.17     52.34 o 
   2 -15   8      344.74      390.71     81.47 o 
  -2 -14   8       19.27       94.09     55.51 o 
  -1 -14   8      138.00      137.73     53.31 o 
   0 -14   8     1542.90     1755.06     84.31 o 
   1 -14   8        0.16       52.30     39.34 o 
   2 -14   8      242.87      248.80    137.26 o 
   3 -14   8       19.27       88.00     49.19 o 
  -3 -13   8      600.16      459.99    119.87 o 
  -2 -13   8      323.88      308.13     62.79 o 
  -1 -13   8        1.62        2.12     39.24 o 
   0 -13   8        0.90      -27.44     40.77 o 
   1 -13   8      192.85      130.86     43.28 o 
   2 -13   8        0.26       24.76     29.56 o 
   3 -13   8       62.64       14.01     48.73 o 
   4 -13   8        3.82      -27.51     51.96 o 
  -4 -12   8       54.01       50.46     65.83 o 
  -3 -12   8      105.40      -63.65     49.23 o 
  -2 -12   8      387.47      474.96     87.53 o 
  -1 -12   8      714.52      620.96     56.78 o 
   0 -12   8     1808.82     2129.18    104.02 o 
   1 -12   8       55.55       32.17     37.84 o 
   2 -12   8      117.13      153.94     33.58 o 
   3 -12   8     1525.63     1474.48     91.35 o 
   4 -12   8      636.83      675.27     83.18 o 
  -4 -11   8       10.15       32.03     59.59 o 
  -3 -11   8      532.45      604.43    115.20 o 
  -2 -11   8      114.80      201.81     52.98 o 
  -1 -11   8      268.72      174.38     41.77 o 
   0 -11   8        6.06      -32.80     32.07 o 
   1 -11   8      728.74      674.47     58.36 o 
   2 -11   8      182.89      121.04     31.78 o 
   3 -11   8      392.20      466.47     55.35 o 
   4 -11   8      354.41      332.02     52.90 o 
   5 -11   8       42.10      136.68     65.22 o 
  -5 -10   8      227.58      267.20    108.06 o 
  -4 -10   8      205.16      132.17     67.81 o 
  -3 -10   8     1350.75     1368.74    199.45 o 
  -2 -10   8       62.44       90.13     43.91 o 
  -1 -10   8      257.32      194.35     39.60 o 
   0 -10   8       46.80       13.26     46.89 o 
   1 -10   8       49.75       22.71     24.93 o 
   2 -10   8        1.72       25.91     26.76 o 
   3 -10   8     3536.44     3419.99    102.40 o 
   4 -10   8       28.79       59.70     38.62 o 
   5 -10   8      210.91      349.07     90.39 o 
  -5  -9   8      380.24      323.33    153.34 o 
  -4  -9   8       26.32       18.32     52.64 o 
  -3  -9   8      184.04      174.78     53.67 o 
  -2  -9   8      304.63      282.13     50.06 o 
  -1  -9   8      281.42      283.81     42.19 o 
   0  -9   8       55.03       37.27     25.20 o 
   1  -9   8     1293.05     1195.68     61.17 o 
   2  -9   8       47.04       17.48     25.51 o 
   3  -9   8       18.67       19.98     34.19 o 
   4  -9   8      533.67      607.88     74.48 o 
   5  -9   8        1.80       81.97     41.61 o 
  -5  -8   8       14.04       97.69     62.18 o 
  -4  -8   8      869.42      736.66    131.33 o 
  -3  -8   8     1270.84     1276.45     87.95 o 
  -2  -8   8      238.97      296.65     48.82 o 
  -1  -8   8      217.63      169.99     38.52 o 
   0  -8   8     2162.17     2556.44     65.82 o 
   1  -8   8      217.54      238.61     41.64 o 
   2  -8   8      281.44      280.82     32.59 o 
   3  -8   8     1061.02     1077.61     67.75 o 
   4  -8   8       56.70      -11.13     44.72 o 
   5  -8   8      134.03      195.69     73.20 o 
   6  -8   8      461.30      530.65     85.38 o 
  -6  -7   8       19.22       61.98     63.72 o 
  -5  -7   8      838.69      663.50     99.91 o 
  -4  -7   8      145.94      131.52     56.75 o 
  -3  -7   8       84.31       94.14     41.59 o 
  -2  -7   8      879.69      962.30     63.15 o 
  -1  -7   8      437.75      402.54     30.06 o 
   0  -7   8      650.12      696.87     38.32 o 
   1  -7   8      635.16      651.69     33.77 o 
   2  -7   8     1402.08     1266.62     55.26 o 
   3  -7   8     1566.11     1430.93     70.66 o 
   4  -7   8      519.04      600.60     74.65 o 
   5  -7   8      168.68      185.73     61.21 o 
   6  -7   8       30.69       22.99     47.90 o 
  -6  -6   8      527.15      487.80    161.37 o 
  -5  -6   8      148.88      168.72     63.97 o 
  -4  -6   8      172.81      135.91     56.95 o 
  -3  -6   8      456.61      539.87     61.28 o 
  -2  -6   8       40.53       27.15     17.71 o 
  -1  -6   8      701.46      662.40     25.22 o 
   0  -6   8     6604.43     7726.00     79.51 o 
   1  -6   8      451.37      517.58     30.53 o 
   2  -6   8      367.25      324.77     36.29 o 
   3  -6   8      926.36      955.43     58.00 o 
   4  -6   8      172.36      129.30     29.99 o 
   5  -6   8     1092.65     1275.23    106.56 o 
   6  -6   8      197.45      173.30     66.66 o 
  -6  -5   8       22.65       36.05     60.27 o 
  -5  -5   8       33.52       26.75     50.61 o 
  -4  -5   8      459.95      419.62     74.96 o 
  -3  -5   8      259.67      268.10     46.85 o 
  -2  -5   8      303.33      229.89     25.80 o 
  -1  -5   8     1379.34     1285.42     31.29 o 
   0  -5   8      576.71      708.49     29.00 o 
   1  -5   8      500.18      533.23     33.56 o 
   2  -5   8      479.73      476.58     33.25 o 
   3  -5   8      671.07      621.73     53.37 o 
   4  -5   8      382.62      390.43     40.24 o 
   5  -5   8      265.61      360.22     64.46 o 
   6  -5   8      126.70      184.04     66.51 o 
  -6  -4   8      197.91      281.96     78.95 o 
  -5  -4   8       40.04      317.60    154.80 o 
  -4  -4   8      226.25      298.36     66.57 o 
  -3  -4   8     1581.91     1458.48     51.88 o 
  -2  -4   8       49.74       18.25     20.76 o 
  -1  -4   8    12905.13    12121.64    104.10 o 
   0  -4   8     3726.27     4199.54     68.88 o 
   1  -4   8       38.08        8.24     20.14 o 
   2  -4   8     2644.33     2469.68     54.72 o 
   3  -4   8     1859.05     1693.00     56.93 o 
   4  -4   8      235.75      193.97     39.61 o 
   5  -4   8      354.58      435.07     59.43 o 
   6  -4   8      305.49      358.56     70.35 o 
  -7  -3   8        3.10       21.36     62.77 o 
  -6  -3   8      813.93      771.74    203.00 o 
  -5  -3   8      356.42      274.58     68.25 o 
  -4  -3   8      158.80       92.82     34.41 o 
  -3  -3   8     3564.00     3172.65     53.35 o 
  -2  -3   8        8.04        8.60     13.24 o 
  -1  -3   8     2361.91     2281.94     38.21 o 
   0  -3   8     1543.09     1743.31     37.35 o 
   1  -3   8     2172.21     1990.61     42.12 o 
   2  -3   8      481.50      500.91     31.44 o 
   3  -3   8      129.68      172.55     28.21 o 
   4  -3   8        2.81        4.02     27.43 o 
   5  -3   8      926.70     1006.82    116.44 o 
   6  -3   8      368.93      385.02     93.13 o 
  -7  -2   8      736.17      751.37    107.40 o 
  -6  -2   8      344.49      437.35     82.64 o 
  -5  -2   8      544.64      846.85     89.25 o 
  -4  -2   8     1450.60     1382.39     66.89 o 
  -3  -2   8     3970.10     3874.27     79.93 o 
  -2  -2   8      125.93      155.83     19.90 o 
  -1  -2   8     4820.25     4357.96     76.84 o 
   0  -2   8      636.85      718.18     27.55 o 
   1  -2   8     7309.70     6906.19     72.06 o 
   2  -2   8     7797.84     7307.76    109.75 o 
   3  -2   8     1757.49     1564.85     54.20 o 
   4  -2   8      133.31       87.30     32.34 o 
   5  -2   8      177.04      262.99     43.03 o 
   6  -2   8      355.29      432.96     57.82 o 
  -7  -1   8       67.74       28.45     59.31 o 
  -6  -1   8      796.40      818.30     97.01 o 
  -5  -1   8      274.13      198.17     43.24 o 
  -4  -1   8       23.36       -9.12     33.26 o 
  -3  -1   8     4683.82     4313.83     76.36 o 
  -2  -1   8      604.14      532.68     28.92 o 
  -1  -1   8      679.89      689.48     28.59 o 
   0  -1   8     1266.22     1348.53     34.04 o 
   1  -1   8       51.08        4.65     14.85 o 
   2  -1   8      315.97      326.95     35.06 o 
   3  -1   8      288.34      323.05     43.61 o 
   4  -1   8      844.87      824.13     56.70 o 
   5  -1   8      332.65      441.33     50.36 o 
   6  -1   8       29.90       70.62     35.85 o 
  -7   0   8      223.38      190.60    113.77 o 
  -6   0   8       97.42       59.13     51.80 o 
  -5   0   8       28.50      106.30     33.16 o 
  -4   0   8     7055.16     6843.82    107.98 o 
  -3   0   8      835.54      863.40     43.33 o 
  -2   0   8      504.65      596.01     31.63 o 
  -1   0   8       55.15        2.56     15.86 o 
   0   0   8     1941.30     2427.29     39.64 o 
   1   0   8     3058.20     2970.42     46.70 o 
   2   0   8     2819.98     2783.92     61.85 o 
   3   0   8     1201.99     1204.76     72.76 o 
   4   0   8       91.85      104.85     28.53 o 
   5   0   8      370.89      333.62     41.00 o 
   6   0   8     1237.08     1244.02     73.82 o 
  -7   1   8       36.60       41.53     99.53 o 
  -6   1   8      945.78      945.65     91.59 o 
  -5   1   8      140.85      330.41     39.73 o 
  -4   1   8       44.96       57.26     27.85 o 
  -3   1   8        1.69       -9.95     19.67 o 
  -2   1   8      602.44      643.67     32.03 o 
  -1   1   8      464.24      468.67     23.00 o 
   0   1   8      507.29      626.55     25.56 o 
   1   1   8        6.87        8.54     14.52 o 
   2   1   8     2685.06     2575.52     73.65 o 
   3   1   8      104.91       87.41     24.81 o 
   4   1   8       70.61       60.48     24.78 o 
   5   1   8      675.83      688.25     54.05 o 
   6   1   8      230.34      130.82     45.99 o 
  -7   2   8      309.77      345.26    137.38 o 
  -6   2   8        0.68       47.05     40.65 o 
  -5   2   8     1223.67     1131.08     70.84 o 
  -4   2   8     1923.41     1735.30     61.12 o 
  -3   2   8        4.62       -8.85     17.90 o 
  -2   2   8     2757.34     2736.26     51.46 o 
  -1   2   8     3780.00     3460.81     49.04 o 
   0   2   8     2105.69     2521.47     45.30 o 
   1   2   8      318.35      334.61     26.94 o 
   2   2   8      488.12      475.75     37.37 o 
   3   2   8      204.43      156.36     39.12 o 
   4   2   8      345.46      309.55     37.52 o 
   5   2   8      553.97      525.45     57.32 o 
   6   2   8      395.64      385.37     80.14 o 
  -7   3   8      591.63      623.74     82.15 o 
  -6   3   8       55.35      104.31     48.21 o 
  -5   3   8     1144.69     1278.45    101.84 o 
  -4   3   8      243.96      232.70     67.95 o 
  -3   3   8      194.32      180.24     27.42 o 
  -2   3   8       66.23       34.73     24.24 o 
  -1   3   8      685.90      786.70     30.68 o 
   0   3   8      906.92     1175.74     36.67 o 
   1   3   8      320.24      341.08     26.90 o 
   2   3   8     1071.44     1044.69     45.01 o 
   3   3   8      793.37      778.93     47.10 o 
   4   3   8        7.69       -1.12     23.21 o 
   5   3   8     1145.04     1117.37     78.46 o 
   6   3   8       82.19       65.21     46.28 o 
  -7   4   8      487.78      616.63    119.00 o 
  -6   4   8        0.59       20.03     47.41 o 
  -5   4   8     1147.09     1251.49     78.75 o 
  -4   4   8      465.82      546.12     59.02 o 
  -3   4   8      108.86       38.90     31.33 o 
  -2   4   8       78.55       78.49     17.57 o 
  -1   4   8     8448.87     8028.84     79.44 o 
   0   4   8      699.88      774.03     41.96 o 
   1   4   8      593.26      630.81     28.56 o 
   2   4   8     1846.81     1684.54     68.15 o 
   3   4   8      238.46      203.30     33.24 o 
   4   4   8       25.00       47.65     27.48 o 
   5   4   8      382.14      325.63     58.87 o 
  -7   5   8      149.13      210.13    138.61 o 
  -6   5   8       49.10       26.64     36.51 o 
  -5   5   8     1004.13     1040.27     66.62 o 
  -4   5   8      169.98      170.50     35.36 o 
  -3   5   8      586.65      550.87     42.36 o 
  -2   5   8      932.52      949.99     42.07 o 
  -1   5   8     1295.20     1168.59     40.83 o 
   0   5   8      189.86      255.78     24.67 o 
   1   5   8     1478.05     1371.76     43.96 o 
   2   5   8       78.74       86.58     24.40 o 
   3   5   8     1364.44     1245.42     57.63 o 
   4   5   8     1691.41     1701.08     89.39 o 
   5   5   8      352.66      283.52     57.33 o 
  -7   6   8      481.05      692.81    169.15 o 
  -6   6   8      167.13      149.50     53.02 o 
  -5   6   8       57.51      132.09     39.74 o 
  -4   6   8     2142.51     2090.36     70.46 o 
  -3   6   8     1480.31     1362.83     58.51 o 
  -2   6   8       66.58       72.94     25.92 o 
  -1   6   8     6606.32     6329.67     81.33 o 
   0   6   8      697.71      950.35     36.89 o 
   1   6   8      160.94      119.41     26.01 o 
   2   6   8     1552.95     1351.93     52.28 o 
   3   6   8      606.31      631.34     48.60 o 
   4   6   8       86.51       49.09     35.66 o 
   5   6   8      401.52      481.71     97.24 o 
  -6   7   8       14.36       18.42     36.86 o 
  -5   7   8        3.75       -2.74     32.47 o 
  -4   7   8       24.40      -12.76     26.83 o 
  -3   7   8     1441.13     1443.87     61.68 o 
  -2   7   8     2722.90     2450.71     63.98 o 
  -1   7   8      691.22      643.88     48.93 o 
   0   7   8      428.30      529.25     32.77 o 
   1   7   8      454.58      397.09     34.34 o 
   2   7   8       94.12      127.93     28.31 o 
   3   7   8       26.44       29.99     33.52 o 
   4   7   8     1077.12     1044.25     83.41 o 
   5   7   8        8.60        0.04     60.80 o 
  -6   8   8       10.32       15.04     44.20 o 
  -5   8   8        7.67      -23.66     31.83 o 
  -4   8   8     3293.00     3145.86     93.97 o 
  -3   8   8      236.48      214.87     38.23 o 
  -2   8   8      281.27      257.20     35.37 o 
  -1   8   8     2638.92     2457.82    103.24 o 
   0   8   8      142.26      148.92     25.32 o 
   1   8   8      322.08      293.37     34.37 o 
   2   8   8     2478.09     2261.14     67.20 o 
   3   8   8      263.27      173.31     44.09 o 
   4   8   8       18.56       88.36     81.73 o 
  -6   9   8      349.44      383.81     59.08 o 
  -5   9   8       45.11      124.66     42.18 o 
  -4   9   8      121.44      117.21     39.58 o 
  -3   9   8       35.73       22.18     30.58 o 
  -2   9   8      690.08      665.11     40.44 o 
  -1   9   8     1257.30     1353.15     54.34 o 
   0   9   8      690.74      941.57     47.82 o 
   1   9   8     1817.07     1778.66     61.15 o 
   2   9   8      424.45      395.78     48.98 o 
   3   9   8       22.73       36.22     39.21 o 
   4   9   8       18.90       87.35     65.04 o 
  -6  10   8        0.03       -9.86     42.34 o 
  -5  10   8      323.17      273.55     60.23 o 
  -4  10   8     1601.19     1631.93     85.04 o 
  -3  10   8      463.41      351.16     50.09 o 
  -2  10   8      276.74      263.74     35.18 o 
  -1  10   8      655.82      617.00     41.26 o 
   0  10   8       36.60       55.94     34.64 o 
   1  10   8      371.91      294.65     40.62 o 
   2  10   8      320.39      287.34     45.68 o 
   3  10   8        8.80      -15.22     55.31 o 
  -5  11   8     1124.74      998.49     86.53 o 
  -4  11   8      172.83      190.92     47.85 o 
  -3  11   8      297.63      202.72     48.80 o 
  -2  11   8      639.14      646.56     45.31 o 
  -1  11   8      242.93      228.13     37.60 o 
   0  11   8        1.96       81.20     34.47 o 
   1  11   8      731.13      648.13     59.98 o 
   2  11   8       43.34       87.26     40.87 o 
   3  11   8        2.92      106.35     68.43 o 
  -5  12   8      522.25      719.63    164.30 o 
  -4  12   8      231.46      268.05     54.21 o 
  -3  12   8      266.39      267.26     52.22 o 
  -2  12   8      195.43      168.83     34.34 o 
  -1  12   8      774.82      627.04     48.48 o 
   0  12   8       39.82       99.16     43.54 o 
   1  12   8       25.75       89.43     42.19 o 
   2  12   8        9.46      277.20     90.16 o 
  -4  13   8       96.78       77.61     61.35 o 
  -3  13   8       53.86       78.09     36.45 o 
  -2  13   8      265.63      162.52     43.14 o 
  -1  13   8      104.77      150.29     36.86 o 
   0  13   8      366.60      544.24     61.31 o 
   1  13   8      129.21      212.72     51.18 o 
   2  13   8       93.49      243.71     94.51 o 
  -3  14   8       54.95       79.12     41.99 o 
  -2  14   8       86.61      117.95     44.03 o 
  -1  14   8      282.41      340.76     58.50 o 
   0  14   8       97.52      125.23     51.26 o 
  -1 -15   9       22.02      -53.09     55.88 o 
   0 -15   9       53.97       89.33     48.22 o 
   1 -15   9     1007.31      939.46     73.25 o 
   2 -15   9       66.69      152.38    189.17 o 
  -2 -14   9        4.47      -57.48    103.88 o 
  -1 -14   9      408.90      428.46     59.03 o 
   0 -14   9       69.62      142.43     47.09 o 
   1 -14   9       26.10      -22.94     56.35 o 
   2 -14   9      114.74      113.69     50.22 o 
   3 -14   9     1302.53     1351.83     91.72 o 
  -3 -13   9      193.72      202.14     78.93 o 
  -2 -13   9      730.08      677.24     79.46 o 
  -1 -13   9      562.15      558.99     83.55 o 
   0 -13   9       95.71       79.85     44.38 o 
   1 -13   9     1830.48     1774.02     82.24 o 
   2 -13   9       83.72      101.19     49.62 o 
   3 -13   9       28.49       50.03     52.45 o 
   4 -13   9      510.03      396.31    101.19 o 
  -4 -12   9      210.96      369.87    212.96 o 
  -3 -12   9       84.87      111.85     71.37 o 
  -2 -12   9        5.07       33.78     47.48 o 
  -1 -12   9     1779.19     1771.29     84.46 o 
   0 -12   9      269.85      379.14     50.56 o 
   1 -12   9       34.39       19.48     47.17 o 
   2 -12   9      226.77      120.21     41.21 o 
   3 -12   9       11.15       63.82     42.26 o 
   4 -12   9        3.91       67.03     52.49 o 
  -4 -11   9       15.50       48.73     71.32 o 
  -3 -11   9        0.72       17.71     57.49 o 
  -2 -11   9     3653.21     3700.52    120.17 o 
  -1 -11   9      122.92      103.86     39.14 o 
   0 -11   9      156.60      225.84     43.60 o 
   1 -11   9     1003.17     1043.56     58.28 o 
   2 -11   9      395.63      451.28     41.63 o 
   3 -11   9       54.10       80.41     40.94 o 
   4 -11   9      718.19      785.45     81.95 o 
   5 -11   9      538.37      665.48     87.44 o 
  -5 -10   9      243.09      105.40     66.12 o 
  -4 -10   9      687.39      670.64    101.46 o 
  -3 -10   9      152.61      174.04     70.39 o 
  -2 -10   9      409.03      390.87     80.08 o 
  -1 -10   9      216.55      257.77     42.37 o 
   0 -10   9     2578.89     3143.64     72.33 o 
   1 -10   9       68.24       89.15     27.84 o 
   2 -10   9      456.65      445.07     40.23 o 
   3 -10   9       90.47       82.51     39.46 o 
   4 -10   9       78.54       38.94     37.26 o 
   5 -10   9      168.78      261.08     66.81 o 
  -5  -9   9      955.02      731.16    109.12 o 
  -4  -9   9      152.16      118.23    122.43 o 
  -3  -9   9      235.20      189.22     77.15 o 
  -2  -9   9     1792.03     1660.29     82.45 o 
  -1  -9   9      546.52      602.57     50.74 o 
   0  -9   9      224.70      281.78     33.02 o 
   1  -9   9       57.32       50.76     27.67 o 
   2  -9   9      370.62      366.00     37.17 o 
   3  -9   9     1462.42     1423.34     78.71 o 
   4  -9   9      775.03      815.56     68.99 o 
   5  -9   9      344.92      343.95     67.96 o 
  -5  -8   9       77.38       60.20     62.57 o 
  -4  -8   9      684.44      620.32     95.06 o 
  -3  -8   9      454.17      484.15     65.25 o 
  -2  -8   9       40.06      102.14     40.36 o 
  -1  -8   9      548.74      510.65     35.67 o 
   0  -8   9      120.30      145.68     28.30 o 
   1  -8   9       90.67       95.27     31.22 o 
   2  -8   9      198.64      208.73     32.54 o 
   3  -8   9      429.11      429.50     51.83 o 
   4  -8   9      285.33      386.75     54.14 o 
   5  -8   9      222.85      149.37     82.85 o 
  -6  -7   9        0.90       -1.75     79.70 o 
  -5  -7   9      472.13      300.61     88.89 o 
  -4  -7   9       30.00       -8.02     51.12 o 
  -3  -7   9     1376.49     1483.12     88.76 o 
  -2  -7   9      349.44      327.28     50.28 o 
  -1  -7   9       22.13       28.99     20.51 o 
   0  -7   9       34.81       41.02     21.77 o 
   1  -7   9     2333.82     2040.65     50.82 o 
   2  -7   9      983.72     1008.35     47.49 o 
   3  -7   9       79.45      132.60     35.14 o 
   4  -7   9     1536.33     1372.99     97.09 o 
   5  -7   9      379.02      315.37     62.74 o 
   6  -7   9       53.76       18.75     56.51 o 
  -6  -6   9       34.02       54.76     68.32 o 
  -5  -6   9      218.82      337.44     80.25 o 
  -4  -6   9      480.19      403.91     76.46 o 
  -3  -6   9     1229.24     1165.90    159.00 o 
  -2  -6   9      177.60      226.56     27.46 o 
  -1  -6   9      107.64       77.56     17.11 o 
   0  -6   9        1.17      -17.33     16.69 o 
   1  -6   9     1000.25     1021.48     39.92 o 
   2  -6   9       35.52        5.33     27.24 o 
   3  -6   9     1360.00     1302.58     58.43 o 
   4  -6   9      109.71       46.63     37.95 o 
   5  -6   9      311.30      305.24     63.85 o 
   6  -6   9      826.98      987.08    105.31 o 
  -6  -5   9      996.65     1211.34    126.44 o 
  -5  -5   9      194.28      210.67     78.55 o 
  -4  -5   9      175.04      133.72     55.75 o 
  -3  -5   9      401.33      379.92     68.00 o 
  -2  -5   9     1927.79     1866.09     52.90 o 
  -1  -5   9        1.29      -12.21     19.00 o 
   0  -5   9      570.60      645.07     29.48 o 
   1  -5   9     7164.17     6565.62     79.08 o 
   2  -5   9       38.31       -9.83     33.57 o 
   3  -5   9      296.18      286.89     37.33 o 
   4  -5   9     3391.57     3003.07     94.76 o 
   5  -5   9       50.63       72.60     34.62 o 
   6  -5   9       26.02      -40.33     48.74 o 
  -6  -4   9        9.02       46.19     66.27 o 
  -5  -4   9      890.00      865.42     99.72 o 
  -4  -4   9      755.11      773.27    140.94 o 
  -3  -4   9      239.63      181.79     39.37 o 
  -2  -4   9      345.98      338.15     32.79 o 
  -1  -4   9     2980.34     2760.12     45.11 o 
   0  -4   9     5302.62     6212.28     70.78 o 
   1  -4   9     1776.01     1618.75     54.69 o 
   2  -4   9      125.98       85.79     26.34 o 
   3  -4   9     1194.06     1190.98     54.86 o 
   4  -4   9      219.17      210.31     39.70 o 
   5  -4   9       39.24       37.26     32.67 o 
   6  -4   9      877.33     1011.15     97.68 o 
  -6  -3   9     1296.60     1227.43    122.61 o 
  -5  -3   9      268.50      336.97     72.82 o 
  -4  -3   9        1.25       -0.04     32.45 o 
  -3  -3   9      164.94      179.55     56.05 o 
  -2  -3   9     4704.15     4544.04     66.68 o 
  -1  -3   9        5.52      -19.40     14.36 o 
   0  -3   9     3229.13     3870.59     55.64 o 
   1  -3   9    14898.31    13964.14    116.00 o 
   2  -3   9       95.18      148.57     24.92 o 
   3  -3   9       35.75       33.09     42.95 o 
   4  -3   9     1775.18     1668.59     91.53 o 
   5  -3   9       11.21       15.52     28.49 o 
   6  -3   9        1.83      -41.78     30.77 o 
  -7  -2   9       77.16      141.70     72.98 o 
  -6  -2   9       78.12       22.21     59.46 o 
  -5  -2   9       41.33      132.54     67.43 o 
  -4  -2   9      668.97      632.93     54.75 o 
  -3  -2   9       86.14       53.12     22.77 o 
  -2  -2   9     1501.87     1395.32     41.72 o 
  -1  -2   9      666.58      688.12     26.84 o 
   0  -2   9     2942.67     3332.59     52.13 o 
   1  -2   9      316.75      291.32     24.63 o 
   2  -2   9       60.98       46.09     19.50 o 
   3  -2   9     1347.38     1257.64     64.54 o 
   4  -2   9        1.54       33.31     26.51 o 
   5  -2   9      600.62      550.27     89.80 o 
   6  -2   9      378.66      306.01     53.33 o 
  -7  -1   9       36.43       -2.80     92.44 o 
  -6  -1   9      456.84      596.59     91.15 o 
  -5  -1   9     2393.30     2273.93     90.80 o 
  -4  -1   9      608.45      638.83     49.43 o 
  -3  -1   9      982.25      956.22     43.87 o 
  -2  -1   9     7691.72     7065.87     84.93 o 
  -1  -1   9      381.56      451.56     27.81 o 
   0  -1   9      499.03      623.12     29.02 o 
   1  -1   9     3063.36     2920.83     51.14 o 
   2  -1   9       90.60       90.28     26.69 o 
   3  -1   9     2124.52     2053.98    102.54 o 
   4  -1   9      758.20      840.39     59.44 o 
   5  -1   9        0.27       28.57     30.40 o 
   6  -1   9       10.60       34.22     36.11 o 
  -7   0   9       19.40       53.58    101.81 o 
  -6   0   9      206.93       91.98     57.62 o 
  -5   0   9        1.61      142.38     35.09 o 
  -4   0   9     2806.82     2556.18     71.76 o 
  -3   0   9     1448.29     1376.11     50.75 o 
  -2   0   9       41.30       12.62     19.18 o 
  -1   0   9      592.66      625.02     30.83 o 
   0   0   9      803.42      860.83     29.03 o 
   1   0   9      418.91      374.31     23.89 o 
   2   0   9        1.25        7.23     18.30 o 
   3   0   9      563.24      596.89     48.41 o 
   4   0   9      117.02      113.80     33.57 o 
   5   0   9       38.32       43.89     36.43 o 
   6   0   9        8.11       31.51     38.10 o 
  -7   1   9       41.52       17.89     97.52 o 
  -6   1   9       13.89      -46.91     49.14 o 
  -5   1   9      407.61      446.37     44.74 o 
  -4   1   9       57.35       75.56     33.87 o 
  -3   1   9     8953.05     8362.15    182.15 o 
  -2   1   9     2834.76     2709.34     56.03 o 
  -1   1   9     1015.26      938.75     30.06 o 
   0   1   9     1836.24     2171.16     44.03 o 
   1   1   9     2505.65     2384.81     45.24 o 
   2   1   9       12.60       18.53     20.23 o 
   3   1   9      256.61      247.66     36.13 o 
   4   1   9      119.57       60.79     26.69 o 
   5   1   9        3.85       19.42     28.16 o 
   6   1   9       12.15       32.76     44.94 o 
  -7   2   9        5.58      -32.74     96.18 o 
  -6   2   9      347.72      314.64     55.99 o 
  -5   2   9      441.48      607.30     60.28 o 
  -4   2   9      451.86      420.61     41.24 o 
  -3   2   9     1123.68     1036.11     48.11 o 
  -2   2   9       25.37       41.77     21.35 o 
  -1   2   9     2159.16     2133.94     42.54 o 
   0   2   9      942.26     1195.81     37.23 o 
   1   2   9       28.09       13.70     17.09 o 
   2   2   9      362.81      311.11     33.27 o 
   3   2   9     1273.32     1181.14     55.99 o 
   4   2   9       91.79       81.98     27.59 o 
   5   2   9      455.43      388.10     56.11 o 
   6   2   9      251.95      197.44     68.60 o 
  -7   3   9      332.42      230.65     64.10 o 
  -6   3   9     1099.95     1154.80    152.34 o 
  -5   3   9      311.76      330.41     55.75 o 
  -4   3   9      210.75      129.75     46.20 o 
  -3   3   9     2216.66     1981.22     59.26 o 
  -2   3   9       29.47       32.84     23.21 o 
  -1   3   9        2.44      -35.28     17.64 o 
   0   3   9     6373.36     8015.31    121.64 o 
   1   3   9     1036.01     1034.67     45.74 o 
   2   3   9        3.40      -10.54     18.74 o 
   3   3   9       66.56       72.11     24.03 o 
   4   3   9      480.16      471.08     46.26 o 
   5   3   9        9.55       94.58     51.39 o 
  -7   4   9       93.60       87.56     50.03 o 
  -6   4   9      165.65      201.62     46.77 o 
  -5   4   9      489.70      831.25     70.40 o 
  -4   4   9     5618.00     5211.83    155.40 o 
  -3   4   9      490.38      420.72     43.55 o 
  -2   4   9       17.58       10.03     23.18 o 
  -1   4   9     2520.39     2362.97     50.27 o 
   0   4   9     2377.91     2768.56     53.74 o 
   1   4   9       23.65      -40.74     20.37 o 
   2   4   9        9.52      -15.51     19.97 o 
   3   4   9      602.41      521.66     46.15 o 
   4   4   9        7.48        0.25     26.43 o 
   5   4   9       16.53       83.10     39.68 o 
  -7   5   9       79.84      226.94     99.07 o 
  -6   5   9     2712.07     2844.22    100.82 o 
  -5   5   9      192.72       85.67     39.33 o 
  -4   5   9       11.32       27.39     32.22 o 
  -3   5   9      824.22      858.31     50.24 o 
  -2   5   9      289.08      345.76     32.87 o 
  -1   5   9      453.78      400.86     32.54 o 
   0   5   9     1775.00     2206.50     48.76 o 
   1   5   9      390.78      369.06     29.89 o 
   2   5   9       48.21       11.16     21.53 o 
   3   5   9      226.58      207.48     44.77 o 
   4   5   9     1313.57     1543.76     91.04 o 
   5   5   9       13.91      113.67     45.67 o 
  -6   6   9        0.24       60.27     78.82 o 
  -5   6   9        6.57      306.70     47.35 o 
  -4   6   9      238.20      308.35     46.05 o 
  -3   6   9      476.53      436.13     44.15 o 
  -2   6   9        2.78        4.94     25.69 o 
  -1   6   9      434.86      427.74     37.02 o 
   0   6   9     1854.31     2231.21     55.90 o 
   1   6   9      391.15      339.33     33.20 o 
   2   6   9      131.02      152.25     29.29 o 
   3   6   9      546.35      480.82     46.99 o 
   4   6   9       65.04      -31.72     35.55 o 
   5   6   9      291.67      254.46     59.42 o 
  -6   7   9      771.45      850.83     71.65 o 
  -5   7   9       14.32       73.58     38.98 o 
  -4   7   9       29.53       41.19     34.13 o 
  -3   7   9      242.12      230.05     39.40 o 
  -2   7   9     1148.32     1142.16     51.88 o 
  -1   7   9      765.90      758.66     52.09 o 
   0   7   9       95.50      101.47     29.14 o 
   1   7   9       75.40       49.90     25.05 o 
   2   7   9       84.36      122.07     30.74 o 
   3   7   9     1392.49     1269.21     95.88 o 
   4   7   9      268.76      262.70     55.09 o 
  -6   8   9       21.85       58.46     80.03 o 
  -5   8   9      115.99      254.34     58.85 o 
  -4   8   9       79.77       43.15     35.77 o 
  -3   8   9      142.48      114.38     33.93 o 
  -2   8   9      157.12      129.33     32.55 o 
  -1   8   9       33.02       22.27     23.93 o 
   0   8   9     1384.79     1799.75     52.32 o 
   1   8   9      339.58      370.46     36.15 o 
   2   8   9      172.16      156.27     30.20 o 
   3   8   9     1343.01     1114.04     86.29 o 
   4   8   9       73.61       43.78     43.17 o 
  -6   9   9       38.12      102.22     60.19 o 
  -5   9   9        8.10       38.73     39.02 o 
  -4   9   9      376.32      359.60     53.47 o 
  -3   9   9      597.27      484.26     48.56 o 
  -2   9   9       24.90       46.58     25.91 o 
  -1   9   9       88.30       52.50     24.97 o 
   0   9   9      705.61      872.39     68.27 o 
   1   9   9       27.39       29.77     27.13 o 
   2   9   9       34.86       24.65     34.41 o 
   3   9   9      965.60      794.42     75.52 o 
   4   9   9      187.22      266.47     83.40 o 
  -5  10   9       36.74       40.01     40.35 o 
  -4  10   9      550.45      438.44     57.11 o 
  -3  10   9      309.74      296.09     48.13 o 
  -2  10   9       59.11       92.36     30.75 o 
  -1  10   9      532.57      570.93     44.89 o 
   0  10   9       39.85        8.56     31.41 o 
   1  10   9      738.35      580.52     58.27 o 
   2  10   9     1581.75     1723.62    104.98 o 
   3  10   9      483.75      477.07     98.10 o 
  -5  11   9       61.38       39.80     85.11 o 
  -4  11   9       84.07       43.70     45.20 o 
  -3  11   9      691.21      677.84    108.46 o 
  -2  11   9      100.14       60.93     31.62 o 
  -1  11   9      112.28      125.05     40.59 o 
   0  11   9     1788.59     2197.93     88.50 o 
   1  11   9      102.23       67.77     42.41 o 
   2  11   9       71.97       91.27     46.03 o 
   3  11   9       12.16       45.56     66.67 o 
  -4  12   9     1694.67     1575.44    101.68 o 
  -3  12   9      209.08      185.99     45.75 o 
  -2  12   9       94.85       78.22     49.45 o 
  -1  12   9     1340.04     1122.76     75.51 o 
   0  12   9        8.63       54.12     42.87 o 
   1  12   9       68.73       77.38     57.94 o 
   2  12   9      636.21      542.38    196.87 o 
  -4  13   9        0.19       49.33     51.74 o 
  -3  13   9      754.04      670.60     56.05 o 
  -2  13   9       19.58       69.26     39.76 o 
  -1  13   9        0.81       50.72     51.99 o 
   0  13   9      740.68     1026.01     75.98 o 
   1  13   9       40.33       42.24     43.17 o 
  -3  14   9       44.43       86.05     41.07 o 
  -2  14   9       49.26      -15.40     39.60 o 
  -1  14   9      668.64      740.31     71.50 o 
   0  14   9      193.76      224.75     55.01 o 
   0 -15  10        2.98        7.81     47.67 o 
   1 -15  10      303.43      269.14     71.39 o 
  -2 -14  10       89.48       59.95     63.86 o 
  -1 -14  10      257.41      245.40     53.57 o 
   0 -14  10      360.57      378.29     56.60 o 
   1 -14  10       40.67       58.18     56.12 o 
   2 -14  10      366.52      336.12     63.14 o 
   3 -14  10     1396.32     1426.65    125.53 o 
  -3 -13  10       46.22        8.04     79.78 o 
  -2 -13  10        9.39      -12.51     57.96 o 
  -1 -13  10      259.74      215.82     51.24 o 
   0 -13  10      231.07      249.85     49.44 o 
   1 -13  10      317.30      276.18     50.82 o 
   2 -13  10     1151.55     1194.44    109.55 o 
   3 -13  10       43.46      145.18     69.04 o 
  -3 -12  10      512.99      489.13     95.71 o 
  -2 -12  10       86.06       25.03     87.68 o 
  -1 -12  10      206.45      162.59     46.30 o 
   0 -12  10     1410.97     1626.35     77.86 o 
   1 -12  10        2.36      -26.77     36.90 o 
   2 -12  10      463.45      456.68     52.24 o 
   3 -12  10      736.39      679.46     59.17 o 
   4 -12  10      187.52      184.88     76.63 o 
  -4 -11  10       19.16        8.42     59.73 o 
  -3 -11  10      195.49      233.87     76.38 o 
  -2 -11  10       13.29      -23.84     47.08 o 
  -1 -11  10     2340.57     2296.83     81.75 o 
   0 -11  10      226.07      301.62     47.30 o 
   1 -11  10      199.98      177.05     34.68 o 
   2 -11  10     1402.03     1399.79     83.46 o 
   3 -11  10        2.48       61.17     36.33 o 
   4 -11  10        0.23      100.80    102.26 o 
  -4 -10  10      302.17      156.75     77.06 o 
  -3 -10  10       28.58       63.40     57.37 o 
  -2 -10  10        1.43      -58.50     37.87 o 
  -1 -10  10     1447.20     1429.34     69.21 o 
   0 -10  10      823.38     1050.88     71.66 o 
   1 -10  10      205.03      194.77     35.97 o 
   2 -10  10      887.18      990.71     55.86 o 
   3 -10  10       57.97       85.76     42.29 o 
   4 -10  10      126.55      282.20     51.98 o 
   5 -10  10      284.07      256.05     66.28 o 
  -5  -9  10       73.80       36.77     65.40 o 
  -4  -9  10      381.46      308.18     81.26 o 
  -3  -9  10      824.45      776.99    100.06 o 
  -2  -9  10        8.47       19.94     38.17 o 
  -1  -9  10       66.07       70.87     37.43 o 
   0  -9  10        1.46       15.82     25.62 o 
   1  -9  10     2065.17     1846.72     60.60 o 
   2  -9  10      326.21      393.76     38.66 o 
   3  -9  10       44.38       64.08     41.25 o 
   4  -9  10      500.47      529.40     63.44 o 
   5  -9  10      465.63      411.90     75.64 o 
  -5  -8  10      147.27      143.49    159.26 o 
  -4  -8  10      462.88      374.13     80.22 o 
  -3  -8  10       60.34       57.53     82.90 o 
  -2  -8  10      145.16      149.82     44.63 o 
  -1  -8  10     2705.45     2627.08     63.20 o 
   0  -8  10       34.88       20.93     25.38 o 
   1  -8  10       83.48       59.64     28.68 o 
   2  -8  10     1023.82     1038.72     44.12 o 
   3  -8  10      248.23      226.35     45.61 o 
   4  -8  10     1075.07     1222.38     79.41 o 
   5  -8  10      265.66      198.03     64.21 o 
  -5  -7  10      132.98      103.04     70.28 o 
  -4  -7  10      211.21      104.36     61.02 o 
  -3  -7  10     1248.05     1232.37    108.66 o 
  -2  -7  10      392.09      367.86     51.13 o 
  -1  -7  10       14.41       11.25     25.08 o 
   0  -7  10        0.91      208.40     39.80 o 
   1  -7  10       63.08       75.48     23.51 o 
   2  -7  10        1.36      -12.25     18.53 o 
   3  -7  10       17.72       48.68     27.10 o 
   4  -7  10      548.80      562.89     57.99 o 
   5  -7  10      277.33      293.97     70.33 o 
  -6  -6  10       42.76       59.11     69.10 o 
  -5  -6  10       20.76       94.93     65.36 o 
  -4  -6  10     1568.81     1315.61    188.26 o 
  -3  -6  10      501.04      514.21     79.05 o 
  -2  -6  10      316.85      330.14     32.07 o 
  -1  -6  10     2552.46     2309.52     57.46 o 
   0  -6  10      559.73      673.74     33.43 o 
   1  -6  10      134.59      157.71     25.54 o 
   2  -6  10     2151.02     2013.15     58.83 o 
   3  -6  10      970.84      895.59     54.00 o 
   4  -6  10      164.73      137.32     37.17 o 
   5  -6  10      114.74      116.80     53.82 o 
   6  -6  10      379.43      306.13     90.98 o 
  -6  -5  10      515.80      330.95    131.95 o 
  -5  -5  10      589.39      669.21     96.61 o 
  -4  -5  10      659.25      604.24    117.69 o 
  -3  -5  10       21.23      -40.24     38.63 o 
  -2  -5  10     1464.30     1335.42     49.36 o 
  -1  -5  10      102.71      114.30     19.42 o 
   0  -5  10     1341.54     1614.37     42.70 o 
   1  -5  10      767.79      766.64     37.31 o 
   2  -5  10      852.61      933.94     45.74 o 
   3  -5  10       21.78       13.08     23.95 o 
   4  -5  10       78.29       49.75     34.90 o 
   5  -5  10      696.96      626.71     69.95 o 
   6  -5  10      163.41       94.29     68.57 o 
  -6  -4  10      253.93      117.93     68.57 o 
  -5  -4  10     1017.03      896.48    102.09 o 
  -4  -4  10     1809.55     1582.04    109.69 o 
  -3  -4  10       16.85       32.02     28.23 o 
  -2  -4  10      124.32       59.60     17.22 o 
  -1  -4  10     1301.65     1274.39     35.45 o 
   0  -4  10     2733.48     3245.38     55.68 o 
   1  -4  10     2522.93     2458.91     52.71 o 
   2  -4  10     1131.77     1122.05     51.18 o 
   3  -4  10       60.98       30.98     24.68 o 
   4  -4  10      431.86      352.32     46.83 o 
   5  -4  10      448.44      515.42     60.67 o 
   6  -4  10      235.11      219.47     50.06 o 
  -6  -3  10       38.39       34.13     62.23 o 
  -5  -3  10      943.74     1015.92    105.56 o 
  -4  -3  10      438.26      403.52     47.54 o 
  -3  -3  10      234.90      201.84     38.44 o 
  -2  -3  10     1459.44     1328.59     43.11 o 
  -1  -3  10       84.18       61.03     16.95 o 
   0  -3  10      167.29      223.49     33.09 o 
   1  -3  10     3245.49     2866.98     73.81 o 
   2  -3  10     1578.08     1401.09     48.06 o 
   3  -3  10       82.48       75.88     35.94 o 
   4  -3  10      669.89      585.86     60.03 o 
   5  -3  10      587.89      613.34     61.97 o 
   6  -3  10      195.23      153.08     45.52 o 
  -6  -2  10        0.08        5.53     58.21 o 
  -5  -2  10      700.93      689.20    101.96 o 
  -4  -2  10     1160.39     1126.19     68.12 o 
  -3  -2  10       34.72       23.20     24.94 o 
  -2  -2  10      618.22      617.86     34.92 o 
  -1  -2  10      588.46      481.23     29.78 o 
   0  -2  10     2124.85     2698.85     50.60 o 
   1  -2  10      482.44      578.36     38.98 o 
   2  -2  10     2160.64     2074.22     53.93 o 
   3  -2  10      132.83      135.13     40.93 o 
   4  -2  10       24.66        2.95     23.77 o 
   5  -2  10      664.37      757.39     65.93 o 
   6  -2  10        0.19       29.59     36.87 o 
  -7  -1  10      619.15      711.70    165.37 o 
  -6  -1  10       41.26       70.94     59.74 o 
  -5  -1  10       26.32       81.12     38.28 o 
  -4  -1  10      795.91      825.59     56.33 o 
  -3  -1  10        1.87      -38.04     21.72 o 
  -2  -1  10      815.36      779.39     37.86 o 
  -1  -1  10      595.46      598.72     32.41 o 
   0  -1  10     2144.22     2548.87     45.23 o 
   1  -1  10     6434.58     5716.47     82.67 o 
   2  -1  10      949.60     1009.10     46.33 o 
   3  -1  10      142.33      116.48     30.27 o 
   4  -1  10     1764.82     1628.22     73.56 o 
   5  -1  10      273.58      244.37     44.26 o 
   6  -1  10        7.40       16.81     35.91 o 
  -7   0  10       72.98       56.23    106.59 o 
  -6   0  10       26.23      -23.03     89.34 o 
  -5   0  10       99.94       76.72     40.15 o 
  -4   0  10      953.13      984.84     58.37 o 
  -3   0  10      968.12      975.53     67.91 o 
  -2   0  10      627.87      597.99     35.71 o 
  -1   0  10     3613.88     3108.43     56.75 o 
   0   0  10        0.98       -2.48     14.94 o 
   1   0  10       41.48       31.05     15.99 o 
   2   0  10     1697.98     1536.40     61.54 o 
   3   0  10       12.73      -23.43     32.91 o 
   4   0  10      403.32      421.02     49.92 o 
   5   0  10     1043.43     1123.46     76.49 o 
   6   0  10      132.68      150.56     47.62 o 
  -7   1  10      162.34      114.59    110.76 o 
  -6   1  10      556.21      654.62     87.18 o 
  -5   1  10      335.41      554.26     57.81 o 
  -4   1  10      185.09      187.40     44.25 o 
  -3   1  10      486.76      432.76     38.73 o 
  -2   1  10     3424.01     3263.88     65.28 o 
  -1   1  10     3657.18     3469.10     52.58 o 
   0   1  10      253.70      310.89     26.08 o 
   1   1  10     4996.87     4636.42     64.37 o 
   2   1  10      114.93       96.42     25.84 o 
   3   1  10        2.85       12.99     36.45 o 
   4   1  10     3220.81     2966.05    118.29 o 
   5   1  10      510.85      576.02     61.46 o 
  -7   2  10      143.58       77.83    105.01 o 
  -6   2  10        1.36      -16.42     43.21 o 
  -5   2  10       42.29       93.95     44.11 o 
  -4   2  10      195.44      206.22     35.57 o 
  -3   2  10      300.73      347.60     36.39 o 
  -2   2  10      730.04      617.22     38.30 o 
  -1   2  10     3595.71     3330.88     54.17 o 
   0   2  10     3471.44     4245.56     63.57 o 
   1   2  10      119.83      109.82     22.13 o 
   2   2  10     3884.99     3587.54     79.80 o 
   3   2  10      155.48      184.89     36.58 o 
   4   2  10        0.23       14.04     25.73 o 
   5   2  10      450.54      401.70     49.69 o 
  -7   3  10       74.69      146.63     60.89 o 
  -6   3  10       20.10       83.54     50.49 o 
  -5   3  10      404.85      537.22     60.98 o 
  -4   3  10     1415.66     1323.54     76.41 o 
  -3   3  10     1376.33     1434.72     73.13 o 
  -2   3  10     6778.59     6293.46    112.58 o 
  -1   3  10      170.24      183.22     25.14 o 
   0   3  10       98.57      102.65     23.92 o 
   1   3  10     2103.02     2031.22     58.18 o 
   2   3  10      163.64      194.92     34.92 o 
   3   3  10      397.09      389.15     41.08 o 
   4   3  10     1696.97     1681.23     69.43 o 
   5   3  10       12.87      -17.22     42.99 o 
  -7   4  10      155.97      262.21     76.86 o 
  -6   4  10       25.45       55.60     48.20 o 
  -5   4  10      925.58      930.36     76.80 o 
  -4   4  10     1662.01     1701.63     85.38 o 
  -3   4  10     1632.47     1441.25    101.55 o 
  -2   4  10       23.53       58.15     23.03 o 
  -1   4  10      755.74      780.58     37.71 o 
   0   4  10      769.15     1004.79     37.22 o 
   1   4  10      211.84      190.81     31.04 o 
   2   4  10      143.85       98.48     27.93 o 
   3   4  10      216.85      126.94     36.17 o 
   4   4  10        2.69       25.06     28.97 o 
   5   4  10      222.37      177.40     51.79 o 
  -6   5  10       13.68      -22.88     36.69 o 
  -5   5  10      874.74     1169.36     72.75 o 
  -4   5  10       39.56       19.12     41.39 o 
  -3   5  10      520.42      415.82     62.73 o 
  -2   5  10     3307.63     3084.95     67.48 o 
  -1   5  10      753.05      722.82     35.13 o 
   0   5  10      389.82      471.43     30.93 o 
   1   5  10      859.14      854.32     46.56 o 
   2   5  10        9.55       17.62     23.83 o 
   3   5  10      179.81      140.83     33.77 o 
   4   5  10        4.59      -19.88     34.94 o 
   5   5  10       39.95       87.65     73.40 o 
  -6   6  10       45.46       43.68     41.52 o 
  -5   6  10     1018.82     1164.63     75.06 o 
  -4   6  10      541.76      392.68     66.18 o 
  -3   6  10     2497.31     2284.76     80.79 o 
  -2   6  10      604.89      550.59     41.09 o 
  -1   6  10      313.05      327.32     31.97 o 
   0   6  10       16.27       21.85     22.82 o 
   1   6  10       71.01       42.68     25.31 o 
   2   6  10       29.58       23.05     24.02 o 
   3   6  10      107.29       89.94     32.29 o 
   4   6  10      254.17      167.43     49.14 o 
  -6   7  10      307.07      353.56     56.82 o 
  -5   7  10     1120.42      984.64     76.58 o 
  -4   7  10      196.67      183.01     43.22 o 
  -3   7  10       29.43       15.38     29.78 o 
  -2   7  10       65.04       23.16     37.21 o 
  -1   7  10        2.10      -28.08     21.03 o 
   0   7  10      694.13      852.08     51.60 o 
   1   7  10     1085.23      958.14     49.17 o 
   2   7  10      259.47      240.05     36.25 o 
   3   7  10        9.31       20.24     36.94 o 
   4   7  10      180.74      207.11     54.46 o 
  -6   8  10       46.22       50.82     43.02 o 
  -5   8  10      911.86     1003.86     74.78 o 
  -4   8  10       58.51       59.49     38.05 o 
  -3   8  10      416.61      353.15     43.93 o 
  -2   8  10      450.60      337.21     31.28 o 
  -1   8  10      401.52      332.08     36.73 o 
   0   8  10       60.01       91.01     31.52 o 
   1   8  10        1.12       -1.71     23.16 o 
   2   8  10      166.25      131.77     31.94 o 
   3   8  10       35.92       20.60     38.48 o 
   4   8  10       21.10       23.86     44.34 o 
  -6   9  10     1158.13     1208.17     86.91 o 
  -5   9  10      302.80      522.76     82.24 o 
  -4   9  10       11.65        0.04     47.36 o 
  -3   9  10     1345.48     1223.29     70.69 o 
  -2   9  10       63.28       44.00     24.40 o 
  -1   9  10      287.06      224.66     34.45 o 
   0   9  10      423.34      553.23     58.32 o 
   1   9  10      755.45      662.41     44.63 o 
   2   9  10        0.07       23.51     51.17 o 
   3   9  10       35.38       64.51     42.47 o 
  -5  10  10       86.89      123.50     49.01 o 
  -4  10  10      177.42      165.67     47.80 o 
  -3  10  10      392.31      286.51     45.91 o 
  -2  10  10     1093.80     1199.87    100.26 o 
  -1  10  10      103.08      103.50     33.31 o 
   0  10  10      652.33      859.12     70.93 o 
   1  10  10       65.94       61.99     32.12 o 
   2  10  10      654.79      598.92     61.60 o 
   3  10  10       72.56       68.79     44.81 o 
  -5  11  10       95.83      121.51     51.38 o 
  -4  11  10        2.65      -50.22     41.08 o 
  -3  11  10     1407.10     1307.43     88.52 o 
  -2  11  10      812.77      736.74     72.41 o 
  -1  11  10       47.53       65.26     39.62 o 
   0  11  10      364.63      405.47     46.89 o 
   1  11  10      387.62      369.35     53.83 o 
   2  11  10        6.77       70.78     48.02 o 
  -4  12  10       63.96       12.93     47.81 o 
  -3  12  10       17.36       77.24     40.14 o 
  -2  12  10       16.68       34.72     34.50 o 
  -1  12  10       36.15       55.29     39.08 o 
   0  12  10      388.21      426.10     58.34 o 
   1  12  10      257.43      337.39     53.98 o 
   2  12  10       21.86      109.75     82.94 o 
  -3  13  10       63.37       91.68     44.64 o 
  -2  13  10     1215.15     1145.79    155.51 o 
  -1  13  10       96.68       83.39     40.32 o 
   0  13  10      122.16      201.18     52.31 o 
   1  13  10      667.67      649.46     65.51 o 
  -1  14  10      221.68      197.82     58.61 o 
  -1 -14  11       63.56       60.73     48.55 o 
   0 -14  11      160.13      176.70     53.77 o 
   1 -14  11       35.02       16.69     46.41 o 
   2 -14  11       19.23      162.43     56.03 o 
  -2 -13  11      707.55      600.24     92.58 o 
  -1 -13  11      103.49       50.12     45.51 o 
   0 -13  11        8.00      -18.64     41.82 o 
   1 -13  11      141.28      196.86     48.16 o 
   2 -13  11      135.36      154.22     43.68 o 
   3 -13  11        2.31      -35.66     52.89 o 
  -3 -12  11       91.42      120.58     75.72 o 
  -2 -12  11      197.81      164.75     62.49 o 
  -1 -12  11      126.17      153.55     46.57 o 
   0 -12  11      174.20      191.56     49.25 o 
   1 -12  11      145.54      161.38     57.84 o 
   2 -12  11        0.04       32.04     31.54 o 
   3 -12  11      963.10      989.81     69.76 o 
   4 -12  11      319.98      356.87     60.23 o 
  -4 -11  11      136.47      185.24     81.44 o 
  -3 -11  11     1331.82     1363.84    252.34 o 
  -2 -11  11      336.60      347.10     69.79 o 
  -1 -11  11      362.14      458.21     53.26 o 
   0 -11  11       72.63       43.44     41.05 o 
   1 -11  11     1311.50     1363.68     63.05 o 
   2 -11  11        0.87       28.13     33.94 o 
   3 -11  11        0.44       69.05     37.35 o 
   4 -11  11      245.17      224.83     56.52 o 
  -4 -10  11      204.98      259.41    110.51 o 
  -3 -10  11       34.86       -6.62    137.61 o 
  -2 -10  11       46.58        6.13     49.82 o 
  -1 -10  11        6.16      -52.39     35.15 o 
   0 -10  11      232.89      243.79     45.39 o 
   1 -10  11       55.24       16.28     29.80 o 
   2 -10  11      279.54      307.35     39.79 o 
   3 -10  11     1829.49     1834.26     90.86 o 
   4 -10  11       23.83       21.79     41.96 o 
  -5  -9  11      436.70      367.03     89.05 o 
  -4  -9  11      128.26       87.52     65.74 o 
  -3  -9  11      910.77      869.42    122.58 o 
  -2  -9  11      628.13      618.23     74.73 o 
  -1  -9  11      115.60       82.46     36.79 o 
   0  -9  11     1166.18     1422.05     57.65 o 
   1  -9  11     2325.38     2176.49     66.30 o 
   2  -9  11       58.25       53.33     29.65 o 
   3  -9  11      312.64      238.03     48.21 o 
   4  -9  11      801.30      881.49     76.81 o 
   5  -9  11       32.70       67.90     58.85 o 
  -5  -8  11      263.62      209.71     78.06 o 
  -4  -8  11      181.39      148.49     69.12 o 
  -3  -8  11      174.54      197.57     67.32 o 
  -2  -8  11      407.05      328.49     62.17 o 
  -1  -8  11       10.94      -12.16     21.72 o 
   0  -8  11      555.63      773.55     36.86 o 
   1  -8  11       97.00       78.25     24.79 o 
   2  -8  11      269.03      259.69     40.44 o 
   3  -8  11      781.04      812.20     56.57 o 
   4  -8  11      381.97      241.53     65.49 o 
   5  -8  11      305.13      286.76     71.61 o 
  -5  -7  11      525.64      615.54    102.21 o 
  -4  -7  11       13.04       55.47     57.36 o 
  -3  -7  11       81.27       89.67     57.81 o 
  -2  -7  11     2573.73     2387.18    106.87 o 
  -1  -7  11      155.53      123.10     33.64 o 
   0  -7  11     1977.12     2289.50     53.64 o 
   1  -7  11      505.00      547.53     49.82 o 
   2  -7  11      433.28      361.70     32.79 o 
   3  -7  11      726.85      642.35     69.37 o 
   4  -7  11      879.52      826.33     66.93 o 
   5  -7  11        7.97       12.44     50.47 o 
  -6  -6  11      247.78      130.14     77.04 o 
  -5  -6  11        0.69       74.21     60.22 o 
  -4  -6  11      344.64      239.48     70.99 o 
  -3  -6  11      461.30      421.89     76.63 o 
  -2  -6  11      789.04      735.42     48.82 o 
  -1  -6  11      235.55      188.10     24.92 o 
   0  -6  11     6326.17     7269.31     87.43 o 
   1  -6  11      244.24      241.81     42.77 o 
   2  -6  11        1.75      -34.98     28.10 o 
   3  -6  11      655.12      625.21     50.43 o 
   4  -6  11      226.46      169.12     44.34 o 
   5  -6  11      412.72      385.78     87.86 o 
  -6  -5  11      145.13       84.42     79.23 o 
  -5  -5  11       70.74       87.66     59.50 o 
  -4  -5  11      359.95      430.29     80.10 o 
  -3  -5  11     1539.02     1431.13    253.75 o 
  -2  -5  11     1049.47      915.61     59.99 o 
  -1  -5  11      612.00      633.15     31.14 o 
   0  -5  11     1018.31     1150.30     40.35 o 
   1  -5  11      214.07      163.13     26.24 o 
   2  -5  11      251.99      257.83     38.34 o 
   3  -5  11      850.01      855.98     67.80 o 
   4  -5  11       61.57       91.37     52.08 o 
   5  -5  11      191.63      176.46     47.06 o 
  -6  -4  11      274.72      228.92     81.63 o 
  -5  -4  11      740.61      763.72    100.03 o 
  -4  -4  11      393.95      437.23     99.88 o 
  -3  -4  11     1062.48     1022.15     99.92 o 
  -2  -4  11        0.24       18.78     18.43 o 
  -1  -4  11     2241.49     1935.38     48.26 o 
   0  -4  11      858.05      977.44     41.03 o 
   1  -4  11      365.39      417.10     32.13 o 
   2  -4  11     2580.68     2497.96     93.70 o 
   3  -4  11     2018.43     1934.56     76.70 o 
   4  -4  11      487.89      399.25     69.71 o 
   5  -4  11       55.33       62.14     38.27 o 
  -6  -3  11      476.44      465.05     92.08 o 
  -5  -3  11       23.10       42.79     54.53 o 
  -4  -3  11       40.84       45.54     33.52 o 
  -3  -3  11     3794.25     3409.87    134.87 o 
  -2  -3  11      963.05      977.58     41.61 o 
  -1  -3  11      331.14      321.01     25.49 o 
   0  -3  11      402.05      467.97     30.90 o 
   1  -3  11      168.69      167.93     26.16 o 
   2  -3  11      114.78       98.34     32.98 o 
   3  -3  11      217.30      165.97     44.76 o 
   4  -3  11       65.43      -13.51     37.18 o 
   5  -3  11      141.73      126.30     40.51 o 
  -6  -2  11       40.28      115.90     83.72 o 
  -5  -2  11      371.35      890.39     98.15 o 
  -4  -2  11      634.64      605.29     56.54 o 
  -3  -2  11     1290.17     1242.15     50.64 o 
  -2  -2  11       19.81       31.99     24.48 o 
  -1  -2  11     2532.15     2341.28     50.14 o 
   0  -2  11      318.06      351.79     33.32 o 
   1  -2  11     2255.11     2073.28     50.61 o 
   2  -2  11     1190.86     1076.64     47.85 o 
   3  -2  11      545.97      488.04     45.70 o 
   4  -2  11      442.79      394.51     49.49 o 
   5  -2  11      369.97      266.31     48.46 o 
  -6  -1  11      998.27     1027.45    139.28 o 
  -5  -1  11      267.28      295.22     50.85 o 
  -4  -1  11     1179.33     1170.40     56.71 o 
  -3  -1  11     2962.48     2743.76     84.08 o 
  -2  -1  11      623.79      593.77     37.98 o 
  -1  -1  11       18.71      -37.49     20.39 o 
   0  -1  11     2071.36     2384.27     46.67 o 
   1  -1  11       20.26       24.52     17.23 o 
   2  -1  11      173.43      168.66     36.53 o 
   3  -1  11        2.05       19.60     24.13 o 
   4  -1  11       55.20       43.10     31.55 o 
   5  -1  11       93.72       96.99     43.30 o 
  -6   0  11       11.68      -45.61     88.30 o 
  -5   0  11      202.21      316.88     52.13 o 
  -4   0  11      308.63      256.17     37.53 o 
  -3   0  11        1.03       23.33     26.43 o 
  -2   0  11        1.26      -27.05     22.14 o 
  -1   0  11      411.74      325.30     25.13 o 
   0   0  11     1165.21     1412.53     39.31 o 
   1   0  11     1019.63      985.32     41.03 o 
   2   0  11      472.38      449.86     39.68 o 
   3   0  11     1145.61     1196.32     68.67 o 
   4   0  11        1.90        6.74     27.81 o 
   5   0  11      432.47      482.18     59.78 o 
  -7   1  11      180.90      131.08    122.96 o 
  -6   1  11     1235.50     1319.87    205.64 o 
  -5   1  11        8.89      356.12     53.16 o 
  -4   1  11      671.17      700.28     49.50 o 
  -3   1  11      109.85       51.25     29.06 o 
  -2   1  11      378.39      368.09     34.64 o 
  -1   1  11      396.98      316.19     30.54 o 
   0   1  11     2121.31     2735.02     54.72 o 
   1   1  11       46.65        8.32     17.77 o 
   2   1  11     1569.53     1506.11     57.83 o 
   3   1  11      211.10      183.66     56.12 o 
   4   1  11      156.00      187.16     42.37 o 
   5   1  11       97.69      133.28     42.48 o 
  -7   2  11      158.54       94.54    113.07 o 
  -6   2  11        0.30       50.62     66.69 o 
  -5   2  11      299.55      457.53     58.40 o 
  -4   2  11     1610.17     1597.90     86.16 o 
  -3   2  11      931.95      808.26     48.40 o 
  -2   2  11        0.25      -14.23     25.64 o 
  -1   2  11     1140.12     1021.67     38.86 o 
   0   2  11     1912.50     2293.74     52.28 o 
   1   2  11     1088.67     1152.96     49.93 o 
   2   2  11      240.03      212.04     34.10 o 
   3   2  11      647.48      699.87     56.43 o 
   4   2  11       89.23       68.24     34.88 o 
   5   2  11      808.23      741.60     70.50 o 
  -6   3  11       89.28      137.40     52.71 o 
  -5   3  11      492.48      582.42     65.44 o 
  -4   3  11       27.59      -63.31     36.22 o 
  -3   3  11      307.61      244.92     48.48 o 
  -2   3  11       18.56      -49.14     24.57 o 
  -1   3  11        1.30      -42.66     21.33 o 
   0   3  11       11.92        4.51     22.76 o 
   1   3  11      311.25      291.07     35.24 o 
   2   3  11      366.40      384.32     43.86 o 
   3   3  11     1442.74     1424.09    113.34 o 
   4   3  11       43.21       35.26     35.75 o 
   5   3  11      221.80      193.08     62.82 o 
  -6   4  11      143.78       81.95     60.25 o 
  -5   4  11      312.42      499.80     64.81 o 
  -4   4  11      166.62      182.07     49.34 o 
  -3   4  11      638.35      675.52     62.83 o 
  -2   4  11      952.25      956.12     65.23 o 
  -1   4  11     3591.62     3230.93     69.02 o 
   0   4  11        5.27       20.76     20.71 o 
   1   4  11      312.07      300.80     36.67 o 
   2   4  11     2009.10     1897.34     69.93 o 
   3   4  11       21.62        4.37     27.70 o 
   4   4  11       75.73      113.36     39.03 o 
   5   4  11      260.67      227.58     60.15 o 
  -6   5  11       18.45       44.58     41.09 o 
  -5   5  11        4.68       -0.88     36.35 o 
  -4   5  11       46.11       81.19     45.99 o 
  -3   5  11      537.43      567.54     63.74 o 
  -2   5  11      849.57      779.95     45.26 o 
  -1   5  11      399.54      398.23     31.31 o 
   0   5  11      181.95      202.56     25.08 o 
   1   5  11      120.51       79.40     27.58 o 
   2   5  11      117.41      143.47     33.62 o 
   3   5  11       11.79       -5.26     30.03 o 
   4   5  11      896.44      896.17    102.38 o 
  -6   6  11       32.63       -1.34     39.76 o 
  -5   6  11       93.68      163.56     55.93 o 
  -4   6  11      784.49      728.02     62.05 o 
  -3   6  11     1589.92     1513.94     70.77 o 
  -2   6  11       26.72        7.64     28.63 o 
  -1   6  11     2988.94     2696.32     60.76 o 
   0   6  11       91.58       92.48     33.57 o 
   1   6  11      141.65      133.37     31.87 o 
   2   6  11     2718.68     2701.27     96.91 o 
   3   6  11      251.46      252.86     40.78 o 
   4   6  11       55.23       12.18     44.41 o 
  -6   7  11      142.16      229.06     53.65 o 
  -5   7  11       12.60       51.35     41.50 o 
  -4   7  11       66.63       63.51     39.80 o 
  -3   7  11       22.92      -20.07     30.13 o 
  -2   7  11     1626.44     1541.64     57.99 o 
  -1   7  11        0.72      -46.06     23.03 o 
   0   7  11      720.93      913.85     53.78 o 
   1   7  11      767.78      668.49     47.64 o 
   2   7  11       70.95      131.25     30.47 o 
   3   7  11       10.10       19.83     49.38 o 
   4   7  11      252.29      263.09     59.01 o 
  -6   8  11       17.98        7.35     44.78 o 
  -5   8  11       23.06       -1.09     38.52 o 
  -4   8  11     2348.69     2208.50     90.48 o 
  -3   8  11       14.15      -11.71     34.20 o 
  -2   8  11      194.24      181.04     35.50 o 
  -1   8  11     1033.28     1126.71     50.29 o 
   0   8  11       67.36       59.33     30.08 o 
   1   8  11      497.82      468.32     43.90 o 
   2   8  11     2564.41     2361.69    120.60 o 
   3   8  11      234.40      195.38     52.92 o 
  -5   9  11      239.03      218.01     51.56 o 
  -4   9  11       79.50      131.97     43.86 o 
  -3   9  11       29.28       62.43     39.62 o 
  -2   9  11      494.19      569.11     64.94 o 
  -1   9  11      311.98      295.19     38.09 o 
   0   9  11        2.29       -4.15     45.27 o 
   1   9  11     1252.25     1178.90     60.03 o 
   2   9  11       94.84       87.67     65.95 o 
   3   9  11       33.67       55.72     58.49 o 
  -5  10  11      279.82      200.24     53.75 o 
  -4  10  11      906.74      870.31     71.82 o 
  -3  10  11     1532.08     1406.01     80.18 o 
  -2  10  11      528.38      433.89     53.84 o 
  -1  10  11      978.59      953.74     60.45 o 
   0  10  11        0.05       25.46     33.20 o 
   1  10  11      469.39      466.82     55.37 o 
   2  10  11      210.37      213.84     53.77 o 
   3  10  11        4.88      100.76     67.43 o 
  -4  11  11      186.02      222.93     51.87 o 
  -3  11  11        1.07       30.56     40.07 o 
  -2  11  11       91.42       87.79     38.10 o 
  -1  11  11      160.71      197.96     39.48 o 
   0  11  11      307.67      497.76     49.93 o 
   1  11  11      780.19      614.45     63.36 o 
   2  11  11       82.39      141.75     53.90 o 
  -4  12  11        3.42       14.66     48.33 o 
  -3  12  11       14.34       78.68     48.46 o 
  -2  12  11      249.52      241.87     43.66 o 
  -1  12  11      563.40      468.47     52.16 o 
   0  12  11        0.22      100.43     46.58 o 
   1  12  11        5.70       62.52     44.33 o 
  -3  13  11        0.29       22.72     44.14 o 
  -2  13  11      426.35      448.60     55.55 o 
  -1  13  11      330.77      357.01     50.71 o 
   0  13  11       42.59      193.20     54.34 o 
  -1 -14  12     1394.44     1317.81     89.80 o 
   0 -14  12      265.83      235.56     55.11 o 
   1 -14  12        4.57       48.80     46.65 o 
  -2 -13  12      632.74      652.66    169.04 o 
  -1 -13  12      640.04      613.50     68.63 o 
   0 -13  12      184.49      185.83     50.18 o 
   1 -13  12      317.05      283.88     54.81 o 
   2 -13  12       12.63       31.61     58.12 o 
   3 -13  12        0.67       78.70     50.16 o 
  -3 -12  12       52.13       51.98     73.61 o 
  -2 -12  12     1197.21     1231.22    107.66 o 
  -1 -12  12     1134.02     1192.74     80.77 o 
   0 -12  12        2.73        7.98     39.99 o 
   1 -12  12        8.57       16.71     41.31 o 
   2 -12  12      576.33      620.85     59.71 o 
   3 -12  12       40.06      121.23     43.53 o 
  -4 -11  12      124.87      200.67     83.20 o 
  -3 -11  12        1.92        2.98     86.98 o 
  -2 -11  12     1228.10     1170.63    101.81 o 
  -1 -11  12       45.26        3.76     42.43 o 
   0 -11  12      161.87      208.97     46.47 o 
   1 -11  12      824.09      837.44     55.66 o 
   2 -11  12       54.94       57.50     32.98 o 
   3 -11  12      136.78      180.63     44.96 o 
   4 -11  12      467.57      421.19     64.97 o 
  -4 -10  12      527.80      460.45    114.82 o 
  -3 -10  12        2.10       81.14    101.67 o 
  -2 -10  12     1038.96      997.66     93.99 o 
  -1 -10  12       34.19        9.72     37.96 o 
   0 -10  12       22.05      -20.82     35.67 o 
   1 -10  12     1387.42     1395.10     62.10 o 
   2 -10  12      638.17      737.24     49.50 o 
   3 -10  12        0.36       84.86     52.67 o 
   4 -10  12      121.87      208.05     58.49 o 
  -4  -9  12       96.01       87.92    155.33 o 
  -3  -9  12      434.12      504.41    112.81 o 
  -2  -9  12      773.61      657.76     78.92 o 
  -1  -9  12      223.10      263.05     44.74 o 
   0  -9  12      690.52      764.15     57.28 o 
   1  -9  12      621.90      713.01     50.03 o 
   2  -9  12     1228.65     1177.35     55.06 o 
   3  -9  12      169.95      196.01     53.23 o 
   4  -9  12      510.67      490.55     77.20 o 
  -5  -8  12      910.48      814.76    121.30 o 
  -4  -8  12      149.76      167.92     68.24 o 
  -3  -8  12        3.41       16.56     51.46 o 
  -2  -8  12      172.63      117.14     52.92 o 
  -1  -8  12      190.61      261.26     32.90 o 
   0  -8  12      194.89      248.98     35.79 o 
   1  -8  12      304.67      293.97     32.11 o 
   2  -8  12      117.24       67.06     26.72 o 
   3  -8  12      113.00       50.57     41.23 o 
   4  -8  12      535.41      517.01     78.20 o 
   5  -8  12      483.96      477.84     85.19 o 
  -5  -7  12      320.77      381.81    150.75 o 
  -4  -7  12        0.71       26.26     57.25 o 
  -3  -7  12      440.25      414.05    145.76 o 
  -2  -7  12      348.36      331.47     58.95 o 
  -1  -7  12        0.18      -22.80     23.25 o 
   0  -7  12        0.99        7.49     21.66 o 
   1  -7  12     2414.43     2068.42     56.32 o 
   2  -7  12     1277.29     1253.77     52.03 o 
   3  -7  12       11.68       10.94     27.82 o 
   4  -7  12      669.71      792.11     74.01 o 
   5  -7  12        2.58      173.59     97.48 o 
  -5  -6  12      953.49      977.88    116.74 o 
  -4  -6  12       63.03       13.26     54.79 o 
  -3  -6  12        6.75       23.47     46.55 o 
  -2  -6  12       36.11       55.55     29.29 o 
  -1  -6  12     1776.89     1645.24     54.50 o 
   0  -6  12      144.53      116.47     25.52 o 
   1  -6  12      553.10      550.67     39.81 o 
   2  -6  12       46.26       11.77     22.60 o 
   3  -6  12      724.73      744.75     76.21 o 
   4  -6  12        1.69      -25.94     41.42 o 
   5  -6  12      166.97       20.67     38.26 o 
  -6  -5  12      376.25      207.47     82.12 o 
  -5  -5  12      384.06      495.60     93.21 o 
  -4  -5  12        2.47       -1.04     47.12 o 
  -3  -5  12       94.34       78.61     49.07 o 
  -2  -5  12       96.82       45.55     29.01 o 
  -1  -5  12        2.44       11.45     18.69 o 
   0  -5  12        1.81      -19.27     21.99 o 
   1  -5  12     4457.65     4210.46     79.13 o 
   2  -5  12      337.87      288.67     30.02 o 
   3  -5  12       32.95       18.54     35.16 o 
   4  -5  12     1783.29     1899.98     87.53 o 
   5  -5  12       78.07       12.99     38.61 o 
  -6  -4  12      165.01       60.68     66.31 o 
  -5  -4  12      137.14       86.18     67.13 o 
  -4  -4  12       54.21       52.77     77.10 o 
  -3  -4  12        4.84        3.09     30.11 o 
  -2  -4  12     1623.33     1534.10     64.51 o 
  -1  -4  12      323.92      299.13     26.80 o 
   0  -4  12      758.05      927.41     39.75 o 
   1  -4  12       34.42       25.91     23.02 o 
   2  -4  12     1582.11     1575.62     55.41 o 
   3  -4  12      369.09      346.07     46.90 o 
   4  -4  12       50.32       27.54     37.23 o 
   5  -4  12       28.54       -1.85     31.30 o 
  -6  -3  12      669.28      549.36     97.95 o 
  -5  -3  12        9.21      391.65     91.05 o 
  -4  -3  12       33.53       41.53     40.76 o 
  -3  -3  12       46.72       32.59     33.18 o 
  -2  -3  12     1528.03     1382.50     49.16 o 
  -1  -3  12        1.28      -21.92     18.93 o 
   0  -3  12     1679.67     2000.26     51.08 o 
   1  -3  12       65.42       30.79     23.08 o 
   2  -3  12     3218.01     3110.28     71.11 o 
   3  -3  12      482.24      499.70     53.03 o 
   4  -3  12     1941.58     1972.81     78.46 o 
   5  -3  12       11.22      -30.99     31.73 o 
  -6  -2  12       38.44       38.62     64.28 o 
  -5  -2  12      419.15      355.26     81.94 o 
  -4  -2  12     1978.87     1858.84     83.90 o 
  -3  -2  12        4.36      -27.91     23.09 o 
  -2  -2  12      425.35      334.05     34.56 o 
  -1  -2  12        1.70      -37.34     27.91 o 
   0  -2  12     2249.30     2570.80     55.30 o 
   1  -2  12     2049.57     1874.10     51.15 o 
   2  -2  12       14.74      -28.47     22.51 o 
   3  -2  12      326.13      317.55     41.77 o 
   4  -2  12       24.64       21.11     31.18 o 
   5  -2  12        0.04        0.35     33.85 o 
  -6  -1  12      177.42      275.70    134.52 o 
  -5  -1  12       83.05      145.42     46.84 o 
  -4  -1  12      225.06      181.21     41.82 o 
  -3  -1  12     1045.78      953.32     51.29 o 
  -2  -1  12     3671.42     3295.65     70.63 o 
  -1  -1  12      538.05      409.14     33.68 o 
   0  -1  12     1653.94     1952.41     45.88 o 
   1  -1  12      829.82      865.46     43.61 o 
   2  -1  12        9.24       68.63     32.83 o 
   3  -1  12      529.59      611.29     61.67 o 
   4  -1  12      361.80      279.10     45.21 o 
   5  -1  12        2.32       40.13     34.84 o 
  -6   0  12      206.84      170.64    120.43 o 
  -5   0  12      659.79      995.79     75.14 o 
  -4   0  12      193.61      180.42     35.03 o 
  -3   0  12      361.61      329.46     38.97 o 
  -2   0  12      626.55      600.90     41.16 o 
  -1   0  12      182.77      205.64     29.91 o 
   0   0  12     1542.77     1824.27     44.97 o 
   1   0  12     1214.88     1148.73     40.71 o 
   2   0  12       43.33       64.85     24.83 o 
   3   0  12      527.50      478.92     51.37 o 
   4   0  12       39.34       60.33     44.16 o 
   5   0  12       24.68      -12.35     45.87 o 
  -6   1  12      444.96      562.55     88.92 o 
  -5   1  12      977.40      993.37     71.31 o 
  -4   1  12      309.03      350.93     77.34 o 
  -3   1  12     5085.81     4507.29     94.13 o 
  -2   1  12      368.20      325.88     35.76 o 
  -1   1  12      797.86      750.23     35.36 o 
   0   1  12     1168.58     1383.31     47.71 o 
   1   1  12     2950.79     2825.30     67.72 o 
   2   1  12      239.17      214.75     35.22 o 
   3   1  12      449.17      497.26     52.48 o 
   4   1  12      731.78      750.95     65.54 o 
   5   1  12        6.93       -7.77     36.59 o 
  -6   2  12       97.01      103.16     66.08 o 
  -5   2  12     1572.74     1660.56     86.86 o 
  -4   2  12      358.42      297.94     54.03 o 
  -3   2  12     1978.96     1961.33     66.94 o 
  -2   2  12      315.02      260.71     35.58 o 
  -1   2  12       47.90        7.80     27.73 o 
   0   2  12        4.58       -8.37     20.45 o 
   1   2  12      184.55      147.83     27.94 o 
   2   2  12       85.31       97.37     29.53 o 
   3   2  12     1092.30     1168.11     97.58 o 
   4   2  12        2.35       39.22     32.28 o 
   5   2  12      138.70      156.47     45.27 o 
  -6   3  12     1388.02     1443.94     95.37 o 
  -5   3  12      330.70      412.35    116.02 o 
  -4   3  12       32.26       -4.52     59.70 o 
  -3   3  12     2240.84     2159.26     99.22 o 
  -2   3  12        3.89      -14.17     28.33 o 
  -1   3  12      131.71      123.71     28.04 o 
   0   3  12     2548.41     3144.71     63.29 o 
   1   3  12     1340.49     1292.31     55.14 o 
   2   3  12        6.01      -14.12     26.64 o 
   3   3  12      120.74      110.33     64.40 o 
   4   3  12      569.28      499.86     61.47 o 
   5   3  12       76.88      152.41    118.09 o 
  -6   4  12       94.78      118.35     54.89 o 
  -5   4  12      227.48      419.00     78.76 o 
  -4   4  12     1760.88     1651.62     88.58 o 
  -3   4  12      265.64      233.56     49.76 o 
  -2   4  12      681.22      573.95     53.12 o 
  -1   4  12      637.88      574.07     41.07 o 
   0   4  12      289.87      322.73     33.93 o 
   1   4  12      232.38      196.84     34.48 o 
   2   4  12      276.64      266.48     40.23 o 
   3   4  12      914.18      853.59     71.07 o 
   4   4  12        6.83       54.71     39.66 o 
  -6   5  12     1426.04     1271.97     83.31 o 
  -5   5  12       43.90      259.84     59.30 o 
  -4   5  12       12.86      -46.02     44.34 o 
  -3   5  12       49.15       41.70     43.30 o 
  -2   5  12      809.33      835.52     81.12 o 
  -1   5  12      740.46      700.86     42.17 o 
   0   5  12      232.39      244.89     35.52 o 
   1   5  12        3.89       -7.51     26.00 o 
   2   5  12       11.70       58.63     31.54 o 
   3   5  12      817.86      833.46    141.51 o 
   4   5  12      285.64      344.14     75.55 o 
  -6   6  12        3.37       39.46     45.80 o 
  -5   6  12        3.93      266.86     52.50 o 
  -4   6  12      298.58      240.42     85.76 o 
  -3   6  12       39.27       18.79     32.82 o 
  -2   6  12       48.36       28.78     31.37 o 
  -1   6  12      305.52      317.81     35.66 o 
   0   6  12     1917.10     2400.53     80.76 o 
   1   6  12      186.13      168.66     32.85 o 
   2   6  12      208.51      244.88     46.38 o 
   3   6  12      528.17      512.38     53.86 o 
   4   6  12        1.15       -0.08     42.31 o 
  -6   7  12      169.13      166.93     51.37 o 
  -5   7  12       55.90      161.23     47.83 o 
  -4   7  12        0.33      -18.69     35.28 o 
  -3   7  12      606.79      585.11     57.83 o 
  -2   7  12      388.31      404.19     44.26 o 
  -1   7  12      582.18      579.74     39.42 o 
   0   7  12       13.86       26.38     31.39 o 
   1   7  12      245.08      215.35     36.90 o 
   2   7  12       39.20       57.26     38.73 o 
   3   7  12      264.16      172.24     81.19 o 
   4   7  12       26.77       74.30     50.05 o 
  -5   8  12       18.56      124.48     48.22 o 
  -4   8  12       15.88       62.15     39.82 o 
  -3   8  12       26.76      -15.07     36.49 o 
  -2   8  12        0.26      -26.53     30.04 o 
  -1   8  12      949.28     1056.11     48.19 o 
   0   8  12     2245.22     2965.40     83.18 o 
   1   8  12      205.47      206.99     39.45 o 
   2   8  12      185.79      158.56     39.48 o 
   3   8  12      899.00      818.93     81.22 o 
  -5   9  12       79.45      162.38     60.69 o 
  -4   9  12       57.34       -7.55     38.40 o 
  -3   9  12     1226.36     1147.20     77.81 o 
  -2   9  12        1.71        7.86     32.41 o 
  -1   9  12       92.71       82.30     36.78 o 
   0   9  12      631.94      721.84     50.62 o 
   1   9  12        1.79       41.97     32.38 o 
   2   9  12       16.87       14.78     39.15 o 
   3   9  12      229.54      109.68     48.66 o 
  -5  10  12       90.53      117.32     51.73 o 
  -4  10  12      172.77      191.20     61.72 o 
  -3  10  12      227.44      255.24     50.60 o 
  -2  10  12      226.33      281.01     45.74 o 
  -1  10  12      585.24      525.45     52.65 o 
   0  10  12       14.18       30.48     36.03 o 
   1  10  12       19.33       60.99     42.39 o 
   2  10  12      854.89      710.10    100.15 o 
  -4  11  12       94.74      128.28     49.30 o 
  -3  11  12      469.07      425.62     58.01 o 
  -2  11  12        0.30       32.26     33.96 o 
  -1  11  12       24.60       82.21     36.19 o 
   0  11  12     1256.75     1512.13     72.39 o 
   1  11  12        5.64      -16.33     40.86 o 
  -3  12  12       61.19      128.56     46.29 o 
  -2  12  12      123.41      144.23     49.09 o 
  -1  12  12      402.05      370.04     50.63 o 
   0  12  12        1.62       57.11     69.04 o 
  -2 -13  13      101.51      107.37     72.86 o 
  -1 -13  13        5.20       32.47     49.86 o 
   0 -13  13      178.80      160.54     52.46 o 
   1 -13  13      366.87      298.77     57.29 o 
   2 -13  13      432.52      467.09     81.55 o 
  -3 -12  13       24.36      -50.48     73.94 o 
  -2 -12  13      151.68      260.90     74.56 o 
  -1 -12  13       23.34       15.62     48.72 o 
   0 -12  13     1285.38     1363.27     80.09 o 
   1 -12  13        3.45       39.52     45.06 o 
   2 -12  13      584.26      591.50     78.28 o 
   3 -12  13       30.62       -0.83     43.92 o 
  -3 -11  13      156.63       40.74     75.11 o 
  -2 -11  13       74.90       -2.42     73.89 o 
  -1 -11  13        3.67       29.97     43.40 o 
   0 -11  13     1222.92     1372.67     76.50 o 
   1 -11  13      130.62      117.54     38.09 o 
   2 -11  13      537.52      564.20     71.95 o 
   3 -11  13      598.77      585.81     65.43 o 
  -4 -10  13        8.14       26.70     66.96 o 
  -3 -10  13       16.67       62.22     60.96 o 
  -2 -10  13       27.54       15.92     53.39 o 
  -1 -10  13     2427.17     2306.27     93.64 o 
   0 -10  13       10.86        0.05     38.03 o 
   1 -10  13        0.05       -5.30     33.33 o 
   2 -10  13     1165.06     1040.89     56.12 o 
   3 -10  13      212.83      140.79     45.36 o 
   4 -10  13        1.84       31.29     54.00 o 
  -4  -9  13       63.56       40.74     65.23 o 
  -3  -9  13     1826.95     1488.67    133.17 o 
  -2  -9  13        0.48      -11.52     50.50 o 
  -1  -9  13      192.31      175.96     46.82 o 
   0  -9  13     1311.37     1552.57     61.61 o 
   1  -9  13      606.25      534.22     40.94 o 
   2  -9  13       14.84       16.78     28.01 o 
   3  -9  13       32.72       53.95     38.79 o 
   4  -9  13       39.83      100.98     52.00 o 
  -5  -8  13      138.93      342.30     94.64 o 
  -4  -8  13     1247.53     1075.49    120.00 o 
  -3  -8  13      409.26      283.43     74.98 o 
  -2  -8  13        3.61      -13.87     57.41 o 
  -1  -8  13     2717.29     2631.18     74.68 o 
   0  -8  13       40.12       45.38     29.55 o 
   1  -8  13       40.38       55.83     25.39 o 
   2  -8  13      959.14     1109.08     49.67 o 
   3  -8  13      554.38      544.98     54.67 o 
   4  -8  13       60.48      196.71     50.23 o 
  -5  -7  13        2.07      132.60     75.49 o 
  -4  -7  13      511.24      376.10    105.11 o 
  -3  -7  13     3114.20     2708.69    148.67 o 
  -2  -7  13       30.98       62.05     84.63 o 
  -1  -7  13        7.62       -2.44     28.09 o 
   0  -7  13      402.27      487.70     35.99 o 
   1  -7  13       23.13       31.28     24.45 o 
   2  -7  13        1.86       20.63     24.70 o 
   3  -7  13       13.22       29.07     34.68 o 
   4  -7  13      131.39      128.63     42.17 o 
   5  -7  13      106.30      123.98     45.01 o 
  -5  -6  13        9.75      177.92     75.07 o 
  -4  -6  13     3079.35     2937.83    155.89 o 
  -3  -6  13      283.36      212.06     64.72 o 
  -2  -6  13       47.56       13.02     26.72 o 
  -1  -6  13      428.76      459.49     43.01 o 
   0  -6  13      237.75      296.86     31.41 o 
   1  -6  13        9.33        0.17     24.46 o 
   2  -6  13      895.53      854.62     43.33 o 
   3  -6  13      311.97      363.33     52.00 o 
   4  -6  13       13.64       40.31     38.86 o 
   5  -6  13       30.54      -12.98     34.79 o 
  -5  -5  13      176.30      410.11     88.26 o 
  -4  -5  13      328.41      346.95     80.97 o 
  -3  -5  13      293.96      208.32     67.51 o 
  -2  -5  13      795.10      758.66     54.27 o 
  -1  -5  13      231.52      232.33     41.35 o 
   0  -5  13       32.06       39.60     24.03 o 
   1  -5  13      758.03      700.31     53.63 o 
   2  -5  13       71.86       70.37     24.90 o 
   3  -5  13       27.81       50.72     30.86 o 
   4  -5  13      198.40      237.14     58.16 o 
   5  -5  13        4.98       -8.70     38.24 o 
  -6  -4  13      129.49       58.21     72.62 o 
  -5  -4  13     1373.77     1463.22    131.14 o 
  -4  -4  13     1501.46     1524.85    122.03 o 
  -3  -4  13        5.51       51.52     32.64 o 
  -2  -4  13      266.63      217.39     39.39 o 
  -1  -4  13      377.66      395.26     44.20 o 
   0  -4  13      531.14      609.07     37.62 o 
   1  -4  13       18.03      -31.69     26.99 o 
   2  -4  13        8.49        9.98     25.81 o 
   3  -4  13       20.09       30.21     29.58 o 
   4  -4  13       58.68       68.68     36.71 o 
   5  -4  13     1035.30      867.63     72.02 o 
  -6  -3  13       18.33        8.89     67.15 o 
  -5  -3  13      181.28      253.88    104.35 o 
  -4  -3  13       16.57       37.85     48.32 o 
  -3  -3  13     1126.69     1037.57     68.36 o 
  -2  -3  13      271.30      191.94     36.81 o 
  -1  -3  13      229.04      177.02     41.66 o 
   0  -3  13        8.24       -4.18     20.45 o 
   1  -3  13     2972.20     2827.42     63.29 o 
   2  -3  13       28.21       59.54     22.51 o 
   3  -3  13      856.54      805.85     65.28 o 
   4  -3  13       98.34       99.33     35.56 o 
   5  -3  13      206.52      192.33     45.23 o 
  -6  -2  13       93.82       23.01    117.56 o 
  -5  -2  13      506.67      504.32     88.88 o 
  -4  -2  13        4.50       36.67     35.21 o 
  -3  -2  13       17.90       52.21     26.24 o 
  -2  -2  13      504.35      385.85     47.35 o 
  -1  -2  13     2613.82     2411.51     59.53 o 
   0  -2  13      260.32      367.01     29.47 o 
   1  -2  13        0.68      -19.22     20.81 o 
   2  -2  13      187.25      202.19     32.78 o 
   3  -2  13       25.08       15.50     27.05 o 
   4  -2  13       15.94       33.53     32.34 o 
   5  -2  13      659.95      707.61     68.15 o 
  -6  -1  13      393.01      299.59    134.89 o 
  -5  -1  13      380.87      408.33     59.08 o 
  -4  -1  13        0.68       47.10     37.73 o 
  -3  -1  13        1.10       -6.54     25.36 o 
  -2  -1  13       76.98      165.22     33.14 o 
  -1  -1  13      947.93      973.70     46.25 o 
   0  -1  13       27.66       50.71     24.68 o 
   1  -1  13     3237.49     3210.84     61.71 o 
   2  -1  13        5.10       -6.41     24.74 o 
   3  -1  13       26.80       24.63     29.12 o 
   4  -1  13     1227.70     1203.66     78.08 o 
   5  -1  13      228.04      254.98     50.02 o 
  -6   0  13      136.63      199.36    125.30 o 
  -5   0  13      123.11      118.36     57.90 o 
  -4   0  13      980.55     1027.04     83.75 o 
  -3   0  13       77.01       46.22     35.65 o 
  -2   0  13       10.84        1.93     27.58 o 
  -1   0  13     3239.67     2716.71     63.65 o 
   0   0  13        1.76       -0.14     19.74 o 
   1   0  13      101.29       95.51     30.86 o 
   2   0  13     3088.35     2911.65     74.49 o 
   3   0  13      220.99      176.54     60.26 o 
   4   0  13      178.56      201.63     45.20 o 
   5   0  13      242.47      198.24     50.10 o 
  -6   1  13      110.83      145.43     66.59 o 
  -5   1  13        4.40      151.29     66.77 o 
  -4   1  13      137.33      211.79     45.70 o 
  -3   1  13      312.58      334.61     64.14 o 
  -2   1  13     2455.71     2272.74     70.69 o 
  -1   1  13       14.47      -29.05     32.88 o 
   0   1  13      108.40       82.54     26.16 o 
   1   1  13      783.69      867.91     44.97 o 
   2   1  13      362.83      378.72     40.06 o 
   3   1  13       95.23      111.58     42.29 o 
   4   1  13     1464.55     1478.95    104.74 o 
   5   1  13       55.94        8.98     38.96 o 
  -6   2  13       25.17       71.24     65.23 o 
  -5   2  13       72.96       42.08     63.56 o 
  -4   2  13      992.12     1007.87     72.05 o 
  -3   2  13        1.27      -22.95     34.94 o 
  -2   2  13      483.36      401.09     60.05 o 
  -1   2  13      694.52      587.87     42.03 o 
   0   2  13      744.81      930.25     44.00 o 
   1   2  13      329.53      327.86     40.54 o 
   2   2  13     1569.44     1475.59     63.91 o 
   3   2  13      150.39       61.80     43.11 o 
   4   2  13      108.78      159.89     46.22 o 
   5   2  13      167.06      156.80     48.96 o 
  -6   3  13       80.64      115.97     73.63 o 
  -5   3  13        4.83        6.61     44.03 o 
  -4   3  13      552.05      547.07     71.14 o 
  -3   3  13        0.42      -68.53     34.27 o 
  -2   3  13     2064.02     1910.80     74.09 o 
  -1   3  13     1477.36     1423.17     53.99 o 
   0   3  13       15.36      -21.62     23.74 o 
   1   3  13      352.97      309.32     36.27 o 
   2   3  13      291.05      273.29     42.31 o 
   3   3  13     1467.63     1423.39     87.67 o 
   4   3  13      688.17      608.42     69.21 o 
  -6   4  13      145.85      210.88     59.82 o 
  -5   4  13      437.57      514.57     76.63 o 
  -4   4  13      374.32      456.41     61.86 o 
  -3   4  13       19.83       -6.93     37.37 o 
  -2   4  13      412.30      390.18     48.51 o 
  -1   4  13       26.24        6.82     28.98 o 
   0   4  13      396.55      501.19     42.04 o 
   1   4  13     1686.85     1726.44     62.12 o 
   2   4  13       44.65       16.09     31.47 o 
   3   4  13      484.77      474.75     59.66 o 
   4   4  13       31.97       74.72     43.08 o 
  -6   5  13      156.27      156.47     80.12 o 
  -5   5  13      492.69      452.60     68.24 o 
  -4   5  13        0.33       42.66     45.97 o 
  -3   5  13     1342.11     1435.74     90.61 o 
  -2   5  13       16.78      -36.96     37.37 o 
  -1   5  13      993.54      960.93     44.15 o 
   0   5  13      505.54      641.92     45.49 o 
   1   5  13     2072.29     2061.62     82.74 o 
   2   5  13       53.12       13.74     31.41 o 
   3   5  13      243.46      204.34     60.09 o 
   4   5  13      162.61      137.27     62.54 o 
  -6   6  13       14.49       38.24     44.36 o 
  -5   6  13     1355.74     1490.68     87.06 o 
  -4   6  13       58.06       46.60     41.44 o 
  -3   6  13      450.61      459.94     67.85 o 
  -2   6  13     1411.93     1370.24     64.41 o 
  -1   6  13      188.24      198.20     30.97 o 
   0   6  13      287.12      342.21     38.99 o 
   1   6  13      104.44       96.63     30.21 o 
   2   6  13       12.99       74.61     33.43 o 
   3   6  13      286.51      283.13     63.29 o 
   4   6  13       76.16       84.03     71.84 o 
  -5   7  13      758.19      659.49     69.76 o 
  -4   7  13      106.84      102.43     43.92 o 
  -3   7  13      340.28      391.58     53.04 o 
  -2   7  13      424.63      360.13     43.95 o 
  -1   7  13      799.60      687.71     43.21 o 
   0   7  13      783.55      778.20     63.22 o 
   1   7  13     1111.46     1039.82     58.58 o 
   2   7  13        1.76       -6.40     32.43 o 
   3   7  13       44.22       52.86     55.35 o 
  -5   8  13     1197.11     1360.19     88.25 o 
  -4   8  13        4.87        8.10     39.72 o 
  -3   8  13       30.77       13.39     37.61 o 
  -2   8  13     2818.60     2788.32     93.53 o 
  -1   8  13      417.03      450.64     51.19 o 
   0   8  13      343.66      432.57     48.20 o 
   1   8  13        8.94       46.94     31.22 o 
   2   8  13      432.17      450.67     52.47 o 
   3   8  13       98.45       87.56     56.71 o 
  -5   9  13        6.61       55.99     47.56 o 
  -4   9  13       19.60       63.60     59.68 o 
  -3   9  13      319.57      291.36     50.09 o 
  -2   9  13      636.07      636.18     54.38 o 
  -1   9  13      135.79      122.24     37.87 o 
   0   9  13      747.45      876.65     54.31 o 
   1   9  13      724.55      660.24     52.75 o 
   2   9  13      158.97      215.72     58.79 o 
  -4  10  13        0.10       53.02     43.69 o 
  -3  10  13      267.66      266.56     56.25 o 
  -2  10  13      233.14      269.58     47.87 o 
  -1  10  13       17.87       11.16     35.09 o 
   0  10  13       68.52      112.00     38.58 o 
   1  10  13      178.42      172.97     46.39 o 
   2  10  13      265.22      288.19     64.01 o 
  -4  11  13       37.79      120.17     49.85 o 
  -3  11  13      277.74      267.19     53.19 o 
  -2  11  13      538.30      417.40     64.88 o 
  -1  11  13        7.87       17.03     35.51 o 
   0  11  13      228.85      166.06     41.97 o 
   1  11  13      224.06      235.99     54.82 o 
  -3  12  13       19.14       60.84     47.70 o 
  -2  12  13       63.96       91.03     63.11 o 
  -1  12  13        0.35       27.52     39.41 o 
   0  12  13       44.54      118.66     63.22 o 
  -1 -13  14       20.33       12.83     49.15 o 
   0 -13  14       14.78       95.62     54.85 o 
   1 -13  14      278.80      267.43     67.42 o 
  -2 -12  14       10.60       53.83     64.21 o 
  -1 -12  14      114.53      105.76     50.98 o 
   0 -12  14      487.75      485.70     65.59 o 
   1 -12  14      160.06      115.87     51.24 o 
   2 -12  14        5.47       96.77     76.85 o 
  -3 -11  14     1002.73      692.75    113.96 o 
  -2 -11  14        6.27        7.11     54.28 o 
  -1 -11  14        2.43      -32.46     49.14 o 
   0 -11  14      634.14      638.56     69.33 o 
   1 -11  14     1369.74     1251.77     66.03 o 
   2 -11  14       46.62       79.55     42.97 o 
   3 -11  14        1.14      -20.81     49.72 o 
  -3 -10  14       12.77       25.00     64.46 o 
  -2 -10  14       80.25       86.76     58.12 o 
  -1 -10  14      228.04      283.88     55.38 o 
   0 -10  14      226.36      229.22     56.51 o 
   1 -10  14      259.27      239.60     42.41 o 
   2 -10  14        8.72       -3.70     46.86 o 
   3 -10  14      308.20      310.59     54.13 o 
  -4  -9  14      245.35      249.85     82.35 o 
  -3  -9  14      293.07      242.37     79.92 o 
  -2  -9  14      599.26      515.43     77.21 o 
  -1  -9  14       52.47       51.36     44.26 o 
   0  -9  14     1962.05     2224.19     78.38 o 
   1  -9  14     1436.04     1478.88     56.68 o 
   2  -9  14      141.04       93.79     33.05 o 
   3  -9  14      152.90      197.69     53.40 o 
   4  -9  14      262.97      249.21     71.19 o 
  -4  -8  14       24.51      -28.75     61.36 o 
  -3  -8  14       14.58       59.21     58.36 o 
  -2  -8  14      516.80      429.64     82.87 o 
  -1  -8  14       49.99        8.93     40.75 o 
   0  -8  14     1773.21     2204.00     75.88 o 
   1  -8  14       25.97       24.24     26.42 o 
   2  -8  14        0.37       25.40     27.14 o 
   3  -8  14      185.10      197.92     42.08 o 
   4  -8  14        5.65       74.27     42.03 o 
  -5  -7  14       54.12       91.73     77.68 o 
  -4  -7  14       85.10       72.60     60.49 o 
  -3  -7  14      863.71      909.29    107.01 o 
  -2  -7  14     2191.57     2070.09    106.82 o 
  -1  -7  14       79.31       56.77     32.67 o 
   0  -7  14      800.97      800.25     46.12 o 
   1  -7  14     1231.42     1225.18     52.24 o 
   2  -7  14      146.43      154.16     31.95 o 
   3  -7  14      933.93      935.30    131.59 o 
   4  -7  14       71.28       76.85     45.60 o 
  -5  -6  14       21.33      191.35     80.52 o 
  -4  -6  14       21.99       27.46     62.05 o 
  -3  -6  14      624.92      645.78     92.37 o 
  -2  -6  14      479.92      474.08     50.45 o 
  -1  -6  14     1287.07     1194.14     57.89 o 
   0  -6  14     1043.49     1109.73     49.73 o 
   1  -6  14       93.82       84.41     26.69 o 
   2  -6  14        1.28       31.46     24.66 o 
   3  -6  14      656.40      666.66     63.56 o 
   4  -6  14       18.36       79.88     42.96 o 
  -5  -5  14       16.58      161.36     73.22 o 
  -4  -5  14        1.20       13.48     56.53 o 
  -3  -5  14     2127.34     1963.94    124.08 o 
  -2  -5  14      470.75      384.98     47.41 o 
  -1  -5  14        8.47       -0.02     22.22 o 
   0  -5  14      515.00      599.28     38.54 o 
   1  -5  14      397.08      337.82     43.13 o 
   2  -5  14       27.15       41.99     26.78 o 
   3  -5  14     1416.86     1418.25     81.00 o 
   4  -5  14       88.95      141.62     39.65 o 
  -5  -4  14      660.27      779.06    109.34 o 
  -4  -4  14      533.47      476.84     83.44 o 
  -3  -4  14      421.91      459.14     53.40 o 
  -2  -4  14        1.59       73.72     32.47 o 
  -1  -4  14     2130.78     1902.74     69.44 o 
   0  -4  14      177.07      171.80     31.41 o 
   1  -4  14      477.73      492.85     37.67 o 
   2  -4  14      894.26      858.70     52.11 o 
   3  -4  14      563.88      494.97     56.45 o 
   4  -4  14        5.15       54.58     43.20 o 
   5  -4  14        8.25       -3.16     37.36 o 
  -6  -3  14      283.06      188.95     82.00 o 
  -5  -3  14        1.60       58.25     60.81 o 
  -4  -3  14      420.60      387.46     79.20 o 
  -3  -3  14     2052.51     1798.37     83.49 o 
  -2  -3  14      677.65      656.76     42.63 o 
  -1  -3  14        0.30      -22.83     27.22 o 
   0  -3  14     2359.92     2983.12     63.99 o 
   1  -3  14       46.51       20.55     24.39 o 
   2  -3  14        3.44       29.88     26.30 o 
   3  -3  14        2.03      -35.85     32.33 o 
   4  -3  14        3.44      -20.34     31.84 o 
   5  -3  14       69.41       84.19     46.56 o 
  -6  -2  14       10.89       -9.04    114.86 o 
  -5  -2  14      188.43      347.84     80.98 o 
  -4  -2  14     2134.44     1998.81    104.77 o 
  -3  -2  14        2.71       18.76     35.14 o 
  -2  -2  14       20.12        9.65     26.23 o 
  -1  -2  14      319.56      299.66     34.73 o 
   0  -2  14       89.06      116.96     26.55 o 
   1  -2  14      181.66      155.74     27.92 o 
   2  -2  14     1141.08     1146.90     57.10 o 
   3  -2  14      468.53      354.89     45.36 o 
   4  -2  14        9.00       13.65     32.66 o 
   5  -2  14        6.83       19.59     35.73 o 
  -6  -1  14     2202.09     2102.36    259.27 o 
  -5  -1  14      250.20      336.38     57.88 o 
  -4  -1  14       21.61       43.15     38.57 o 
  -3  -1  14      132.36      114.26     32.01 o 
  -2  -1  14      818.12      733.27     47.05 o 
  -1  -1  14      138.61      105.97     30.21 o 
   0  -1  14     2444.68     3039.38     65.57 o 
   1  -1  14       75.18       29.59     23.23 o 
   2  -1  14      712.47      749.13     52.23 o 
   3  -1  14       75.59       90.29     34.35 o 
   4  -1  14      251.52      242.36     45.52 o 
   5  -1  14       68.88      111.52     47.98 o 
  -6   0  14       65.46       96.85    124.30 o 
  -5   0  14        0.90      238.81     90.37 o 
  -4   0  14     1148.35     1068.35     60.30 o 
  -3   0  14       94.89      113.15     32.30 o 
  -2   0  14      512.19      434.48     41.60 o 
  -1   0  14      131.80       86.98     28.61 o 
   0   0  14      627.05      843.32     40.07 o 
   1   0  14       47.51       60.63     25.61 o 
   2   0  14       28.79       58.07     28.29 o 
   3   0  14      827.61      781.47     60.62 o 
   4   0  14        2.36       19.36     37.42 o 
  -6   1  14      907.14     1023.30    110.89 o 
  -5   1  14       51.74      407.05     77.86 o 
  -4   1  14      217.58      205.12     47.65 o 
  -3   1  14      964.17      924.52     55.68 o 
  -2   1  14      278.76      279.61     38.70 o 
  -1   1  14        5.66        2.34     27.22 o 
   0   1  14      244.96      311.83     36.07 o 
   1   1  14      151.38       99.80     28.15 o 
   2   1  14      645.98      571.05     45.92 o 
   3   1  14      488.27      546.93     59.09 o 
   4   1  14        6.96       14.13     34.72 o 
  -6   2  14       43.21      108.90     70.91 o 
  -5   2  14      133.50      286.22     59.13 o 
  -4   2  14      260.65      356.88     54.05 o 
  -3   2  14       30.95       -9.66     36.38 o 
  -2   2  14      130.92       97.43     33.27 o 
  -1   2  14     1019.47     1057.47     51.22 o 
   0   2  14      357.74      422.70     38.43 o 
   1   2  14       24.55        9.00     25.90 o 
   2   2  14      778.41      801.36     74.83 o 
   3   2  14      885.14      873.28     69.64 o 
   4   2  14       10.63       30.58     37.08 o 
  -6   3  14       24.84       79.29     71.74 o 
  -5   3  14       48.25      394.62     60.64 o 
  -4   3  14      316.28      308.18     75.18 o 
  -3   3  14      665.62      727.76     66.32 o 
  -2   3  14     1334.96     1379.36     81.61 o 
  -1   3  14      102.55       80.50     34.29 o 
   0   3  14       59.46       43.91     32.64 o 
   1   3  14       25.73       15.01     32.95 o 
   2   3  14      196.41      157.19     39.64 o 
   3   3  14      528.21      553.66     63.66 o 
   4   3  14      378.33      195.16     52.09 o 
  -6   4  14      301.41      327.56     67.45 o 
  -5   4  14       34.42      249.32     66.38 o 
  -4   4  14      260.79      302.26     56.61 o 
  -3   4  14      137.62      230.83     52.03 o 
  -2   4  14      779.85      739.31     58.22 o 
  -1   4  14     1328.71     1325.52     55.97 o 
   0   4  14       21.79       46.24     28.72 o 
   1   4  14       86.18       51.25     27.79 o 
   2   4  14     3465.61     3367.10    103.21 o 
   3   4  14       38.06       90.92     60.44 o 
   4   4  14      145.25      195.97     52.58 o 
  -6   5  14        8.68       60.10     45.33 o 
  -5   5  14       24.35      118.33     85.04 o 
  -4   5  14      208.86      256.41     58.19 o 
  -3   5  14     1593.97     1404.41     88.33 o 
  -2   5  14       60.29       81.07     38.26 o 
  -1   5  14       75.66       66.32     29.53 o 
   0   5  14      956.42     1181.19     56.26 o 
   1   5  14       42.18       24.97     30.09 o 
   2   5  14      109.00       81.55     34.86 o 
   3   5  14       10.81       75.30     42.54 o 
  -5   6  14       10.86       -1.23     40.64 o 
  -4   6  14     1143.64     1310.56     80.15 o 
  -3   6  14      479.49      476.31     80.45 o 
  -2   6  14      566.30      478.01     48.29 o 
  -1   6  14     2032.66     1971.76     68.37 o 
   0   6  14       27.77       72.43     36.55 o 
   1   6  14       60.79       70.95     29.89 o 
   2   6  14     2280.64     2121.19    113.39 o 
   3   6  14        9.19       70.36     41.75 o 
  -5   7  14       32.53      170.87     52.27 o 
  -4   7  14        1.24       86.19     39.92 o 
  -3   7  14      510.60      392.52     65.68 o 
  -2   7  14      665.99      661.07     54.09 o 
  -1   7  14      146.32      150.45     42.19 o 
   0   7  14      545.10      571.62     48.57 o 
   1   7  14      579.09      539.86     49.17 o 
   2   7  14      152.98      127.83     67.45 o 
   3   7  14        0.39        6.43     52.78 o 
  -5   8  14      415.80      550.32     69.16 o 
  -4   8  14     1245.52     1396.68     86.73 o 
  -3   8  14      128.68      142.66     42.76 o 
  -2   8  14       41.63       69.16     36.14 o 
  -1   8  14     2164.41     2005.37     80.68 o 
   0   8  14      196.98      278.53     41.80 o 
   1   8  14      886.35      734.84     55.16 o 
   2   8  14      130.89      221.72     43.83 o 
  -4   9  14      100.32      145.75     52.64 o 
  -3   9  14        0.40       55.64     41.49 o 
  -2   9  14      255.32      181.46     38.94 o 
  -1   9  14       23.16       19.92     39.43 o 
   0   9  14      139.60      270.30     40.77 o 
   1   9  14      200.52      162.49     46.92 o 
   2   9  14       36.75      109.97     55.67 o 
  -4  10  14      295.76      315.16     59.01 o 
  -3  10  14      330.97      363.59     51.66 o 
  -2  10  14      382.27      380.70    145.65 o 
  -1  10  14      350.07      308.88     53.64 o 
   0  10  14        0.06       82.91     38.35 o 
   1  10  14      434.36      349.03     55.70 o 
  -3  11  14       48.56       93.20     46.42 o 
  -2  11  14        1.40       48.66     49.26 o 
  -1  11  14        0.76       -0.95     49.18 o 
   0  11  14      385.50      416.19     51.71 o 
  -1 -12  15      144.25      157.17     56.52 o 
   0 -12  15      108.31       42.29     90.31 o 
   1 -12  15      264.08      304.82     62.57 o 
  -2 -11  15      765.56      793.66     99.48 o 
  -1 -11  15        6.85       63.08     49.30 o 
   0 -11  15       22.20       29.84     49.75 o 
   1 -11  15      150.89      212.68     58.80 o 
   2 -11  15       27.55      -26.17     42.11 o 
  -3 -10  15       10.24      -38.62     59.91 o 
  -2 -10  15      147.84      122.62     61.80 o 
  -1 -10  15        4.89       43.88     48.13 o 
   0 -10  15       11.68       76.39     62.52 o 
   1 -10  15      500.92      473.03     55.65 o 
   2 -10  15      389.41      407.00     56.88 o 
   3 -10  15        5.60      106.19     52.90 o 
  -4  -9  15      241.13      167.93     92.53 o 
  -3  -9  15      737.24      584.38    101.27 o 
  -2  -9  15      709.71      655.23    130.83 o 
  -1  -9  15       35.60       48.80     44.01 o 
   0  -9  15      141.59      238.96     42.79 o 
   1  -9  15      674.06      684.51     54.67 o 
   2  -9  15      457.75      462.54     66.84 o 
   3  -9  15        2.84      197.00    126.89 o 
  -4  -8  15      148.32      159.99    106.79 o 
  -3  -8  15       25.14       84.25     65.65 o 
  -2  -8  15       16.41      -17.24     96.46 o 
  -1  -8  15      611.79      528.81     62.99 o 
   0  -8  15      421.53      462.37     51.10 o 
   1  -8  15       19.44       70.72     30.66 o 
   2  -8  15      303.51      417.66     44.61 o 
   3  -8  15       85.57      186.72     72.76 o 
   4  -8  15        0.14       18.17     40.23 o 
  -4  -7  15        4.99       60.25     63.27 o 
  -3  -7  15       17.28       44.36     63.30 o 
  -2  -7  15      370.36      283.13     66.34 o 
  -1  -7  15      155.48      129.50     36.51 o 
   0  -7  15      371.27      446.24     49.23 o 
   1  -7  15      584.24      686.41     51.51 o 
   2  -7  15      496.43      524.83     40.66 o 
   3  -7  15        3.19       39.58     31.99 o 
   4  -7  15      632.34      556.98     84.13 o 
  -5  -6  15      633.42      653.06    110.75 o 
  -4  -6  15      142.25      110.86     69.45 o 
  -3  -6  15       38.78        8.39     69.45 o 
  -2  -6  15      487.54      524.51     54.06 o 
  -1  -6  15     1208.25     1131.63     60.19 o 
   0  -6  15        0.11      -30.81     24.80 o 
   1  -6  15      105.26       57.01     27.29 o 
   2  -6  15      362.37      335.66     37.28 o 
   3  -6  15       22.05       15.72     35.88 o 
   4  -6  15      194.93      275.99     53.36 o 
  -5  -5  15      156.83      323.40    107.55 o 
  -4  -5  15        4.14      -12.22     57.35 o 
  -3  -5  15        0.77      -20.24     52.51 o 
  -2  -5  15      214.08      159.34     42.37 o 
  -1  -5  15      244.99      267.45     37.37 o 
   0  -5  15      311.15      349.88     37.35 o 
   1  -5  15     1566.25     1727.57     56.78 o 
   2  -5  15      366.18      404.80     38.58 o 
   3  -5  15       18.92       -6.33     40.76 o 
   4  -5  15      969.89     1073.53     82.10 o 
  -5  -4  15      109.63      147.15     72.38 o 
  -4  -4  15      206.14      191.70     70.87 o 
  -3  -4  15      160.54      206.43     44.35 o 
  -2  -4  15     1019.67      928.00     63.20 o 
  -1  -4  15      722.41      715.91     46.63 o 
   0  -4  15      230.60      273.18     34.57 o 
   1  -4  15      422.32      400.26     37.95 o 
   2  -4  15       52.97       16.92     52.57 o 
   3  -4  15      212.40      183.50     45.82 o 
   4  -4  15       85.39       98.87     42.09 o 
  -5  -3  15      231.14      368.25    140.04 o 
  -4  -3  15        7.33        6.30     52.98 o 
  -3  -3  15      337.23      377.10     53.00 o 
  -2  -3  15      569.73      609.32     44.06 o 
  -1  -3  15       86.55       53.79     26.57 o 
   0  -3  15      206.01      212.26     33.51 o 
   1  -3  15      170.71      182.80     29.97 o 
   2  -3  15     1183.24     1020.31     56.64 o 
   3  -3  15     1309.35     1333.34    107.19 o 
   4  -3  15      646.52      745.84     68.30 o 
  -6  -2  15       26.68       15.82    116.42 o 
  -5  -2  15      196.85      217.99     74.45 o 
  -4  -2  15      227.57      210.92     49.12 o 
  -3  -2  15      474.07      544.20     60.96 o 
  -2  -2  15      567.93      570.00     43.93 o 
  -1  -2  15       68.56       65.33     25.42 o 
   0  -2  15      916.51     1135.75     52.32 o 
   1  -2  15     1543.53     1477.39     51.99 o 
   2  -2  15      416.09      356.31     51.08 o 
   3  -2  15      280.41      272.78     47.49 o 
   4  -2  15       17.07       24.57     35.38 o 
  -6  -1  15       36.00       15.85    118.18 o 
  -5  -1  15      236.46      155.85    123.41 o 
  -4  -1  15      316.24      238.34     66.62 o 
  -3  -1  15     3042.24     2854.79    114.17 o 
  -2  -1  15     2278.93     2048.01     70.53 o 
  -1  -1  15      973.09     1071.20     65.90 o 
   0  -1  15      613.75      828.80     71.47 o 
   1  -1  15      282.10      313.93     33.59 o 
   2  -1  15      201.25      282.69     58.02 o 
   3  -1  15      475.29      462.70     53.69 o 
   4  -1  15       44.81       23.77     36.05 o 
  -6   0  15        0.90       23.98    111.58 o 
  -5   0  15     1311.09     1214.96    192.88 o 
  -4   0  15       64.05        6.78     72.39 o 
  -3   0  15     1004.63      838.98     55.54 o 
  -2   0  15      430.79      423.52     42.34 o 
  -1   0  15        0.02      -30.20     25.18 o 
   0   0  15       73.07       67.56     46.37 o 
   1   0  15      462.99      496.37     39.65 o 
   2   0  15        0.99       20.82     40.32 o 
   3   0  15      328.70      227.15     57.82 o 
   4   0  15       27.05      -14.42     48.19 o 
  -6   1  15      812.11      872.39    187.28 o 
  -5   1  15      537.52      709.99     95.56 o 
  -4   1  15       61.72       77.85     41.35 o 
  -3   1  15     2043.01     1844.15     69.91 o 
  -2   1  15      788.74      665.22     52.18 o 
  -1   1  15       82.32       45.04     28.65 o 
   0   1  15     2692.47     3530.33     85.28 o 
   1   1  15     1334.33     1143.20     53.16 o 
   2   1  15      894.96      956.73     59.54 o 
   3   1  15      104.27       76.92     37.04 o 
   4   1  15      246.48      188.69     48.99 o 
  -6   2  15        5.67      148.45     71.06 o 
  -5   2  15      915.67      977.47     80.05 o 
  -4   2  15      444.96      438.20     59.98 o 
  -3   2  15       27.81       42.50     36.83 o 
  -2   2  15     1234.87     1224.82     59.84 o 
  -1   2  15        1.21      -25.94     25.71 o 
   0   2  15       53.28       17.22     29.14 o 
   1   2  15       43.75       54.09     28.81 o 
   2   2  15       58.84        2.57     76.37 o 
   3   2  15       69.81      120.73     44.89 o 
   4   2  15       13.58       -0.23     41.83 o 
  -6   3  15     1057.49      844.79    114.77 o 
  -5   3  15       34.60      159.94     53.95 o 
  -4   3  15        2.14        7.60     42.53 o 
  -3   3  15     1530.19     1521.55    130.39 o 
  -2   3  15      147.40      163.30     41.41 o 
  -1   3  15      667.89      640.59     49.45 o 
   0   3  15     1709.70     2102.29     71.44 o 
   1   3  15     1050.62      976.43     53.94 o 
   2   3  15       17.41       52.13     34.10 o 
   3   3  15      825.87      778.06     97.15 o 
   4   3  15     1017.98      948.73    127.11 o 
  -5   4  15      160.19      165.22     93.36 o 
  -4   4  15      296.26      299.67     61.18 o 
  -3   4  15      506.36      392.94     59.09 o 
  -2   4  15      894.05      837.79     62.48 o 
  -1   4  15       67.12        9.47     30.97 o 
   0   4  15       48.81       57.91     33.69 o 
   1   4  15       71.38      106.57     30.50 o 
   2   4  15      152.85       69.25     68.89 o 
   3   4  15      205.62      189.03     49.32 o 
  -5   5  15       12.71      357.52     67.29 o 
  -4   5  15       10.92       68.93     53.39 o 
  -3   5  15      498.04      525.61     66.45 o 
  -2   5  15      419.82      424.97     54.12 o 
  -1   5  15      637.84      678.64     56.74 o 
   0   5  15      249.57      316.10     45.31 o 
   1   5  15      284.32      208.78     37.88 o 
   2   5  15      182.17      215.23     44.30 o 
   3   5  15      459.21      316.34     57.03 o 
  -5   6  15        2.27       90.53     49.80 o 
  -4   6  15        0.79       12.15     38.60 o 
  -3   6  15      295.97      326.48     52.89 o 
  -2   6  15      886.98      812.69     56.61 o 
  -1   6  15      490.06      423.47     67.65 o 
   0   6  15     1541.90     1834.21     77.19 o 
   1   6  15      519.63      505.42     42.61 o 
   2   6  15        7.37       22.31     36.46 o 
   3   6  15      965.78      932.78    178.08 o 
  -5   7  15       82.13      111.18     50.04 o 
  -4   7  15      102.46       38.52     42.64 o 
  -3   7  15      692.93      717.79     66.67 o 
  -2   7  15     1081.72     1054.49     72.39 o 
  -1   7  15      577.25      440.87     53.50 o 
   0   7  15      700.84      842.26     63.41 o 
   1   7  15      493.10      425.99     45.48 o 
   2   7  15        0.04       84.85     38.63 o 
  -4   8  15        1.64      -46.95     40.61 o 
  -3   8  15      105.91      133.82     46.32 o 
  -2   8  15        3.23       49.10     31.84 o 
  -1   8  15      282.83      241.37     48.17 o 
   0   8  15      119.91      116.75     74.63 o 
   1   8  15      283.57      295.12     43.90 o 
   2   8  15      289.93      293.33     50.14 o 
  -4   9  15      285.97      377.75     62.62 o 
  -3   9  15      833.36      969.34     68.75 o 
  -2   9  15       36.73       45.13     46.92 o 
  -1   9  15      100.38      203.29     46.61 o 
   0   9  15      922.84     1036.18     63.87 o 
   1   9  15       45.96      121.19     38.86 o 
  -3  10  15       66.13      104.35     42.57 o 
  -2  10  15       31.95       64.83     91.22 o 
  -1  10  15      173.50      106.33     45.88 o 
   0  10  15        7.12       45.10     46.07 o 
  -2  11  15       33.26      115.07     57.07 o 
  -1  11  15      494.29      454.23     66.43 o 
   0 -12  16      609.65      817.86     99.35 o 
  -2 -11  16       22.97      120.23     69.34 o 
  -1 -11  16        9.54       23.06     49.06 o 
   0 -11  16      442.70      553.66     72.53 o 
   1 -11  16      237.64      269.55     63.51 o 
   2 -11  16       90.59      168.66     75.77 o 
  -3 -10  16        1.16       21.38     71.00 o 
  -2 -10  16       73.59      164.60     66.06 o 
  -1 -10  16     1948.00     1747.22     92.46 o 
   0 -10  16       71.12       72.03     51.17 o 
   1 -10  16       48.04       97.59     45.41 o 
   2 -10  16      219.87      311.62     54.92 o 
  -3  -9  16     1202.51      940.19    135.48 o 
  -2  -9  16       70.42      249.43     69.19 o 
  -1  -9  16       67.52       72.27     48.15 o 
   0  -9  16      475.81      500.65     55.07 o 
   1  -9  16        7.64       24.99     40.14 o 
   2  -9  16       74.38       91.65     36.32 o 
   3  -9  16      283.32      283.62     56.42 o 
  -4  -8  16      480.23      460.69    102.92 o 
  -3  -8  16      124.38      142.47     73.01 o 
  -2  -8  16       61.99       52.60     58.65 o 
  -1  -8  16     1828.02     1670.14    132.39 o 
   0  -8  16       97.60      129.06     48.60 o 
   1  -8  16      155.87      120.31     36.81 o 
   2  -8  16      833.78      904.34     60.31 o 
   3  -8  16      307.17      295.69     57.11 o 
  -4  -7  16      495.81      397.18     94.30 o 
  -3  -7  16      709.13      692.50    106.56 o 
  -2  -7  16      813.43      788.03     89.67 o 
  -1  -7  16       49.91       72.89     36.73 o 
   0  -7  16      373.42      406.32     49.27 o 
   1  -7  16        0.56       12.53     30.88 o 
   2  -7  16       50.58       59.85     63.75 o 
   3  -7  16       21.44      -25.94     36.03 o 
  -4  -6  16     2235.74     1957.27    187.49 o 
  -3  -6  16        0.23       55.29     60.16 o 
  -2  -6  16        4.43       18.76     35.84 o 
  -1  -6  16      998.29      968.42     60.91 o 
   0  -6  16      734.22      798.74     70.64 o 
   1  -6  16      267.46      252.07     37.50 o 
   2  -6  16      863.38      855.71     61.88 o 
   3  -6  16      288.40      245.75     47.28 o 
   4  -6  16       45.02      138.94     58.11 o 
  -5  -5  16       81.27      159.53     83.78 o 
  -4  -5  16      228.00      226.35     77.32 o 
  -3  -5  16       11.34       78.27     61.62 o 
  -2  -5  16       85.89      140.17     41.24 o 
  -1  -5  16      522.97      537.11     50.22 o 
   0  -5  16      309.37      383.65     38.94 o 
   1  -5  16       38.74       53.63     31.71 o 
   2  -5  16      267.32      236.81     41.75 o 
   3  -5  16        5.73      268.91    116.95 o 
   4  -5  16        1.13       62.18     40.92 o 
  -5  -4  16      954.69      843.54    125.67 o 
  -4  -4  16      817.77      780.43    166.71 o 
  -3  -4  16       83.22       88.03     40.21 o 
  -2  -4  16      930.59      863.81     64.61 o 
  -1  -4  16      732.92      654.29     43.35 o 
   0  -4  16      665.34      742.55     51.40 o 
   1  -4  16        2.62        6.19     27.94 o 
   2  -4  16     2170.19     1873.84     75.55 o 
   3  -4  16      475.01      425.90     63.38 o 
   4  -4  16       27.16       89.27     39.97 o 
  -5  -3  16      243.44      304.82     86.58 o 
  -4  -3  16      101.08       91.98     63.25 o 
  -3  -3  16      275.03      297.22     53.20 o 
  -2  -3  16       28.91       27.21     55.46 o 
  -1  -3  16      297.60      255.63     34.06 o 
   0  -3  16      157.74      145.89     45.81 o 
   1  -3  16      454.29      505.50     48.14 o 
   2  -3  16      161.34      146.35     33.43 o 
   3  -3  16      472.35      444.01     52.83 o 
   4  -3  16      189.13      197.03     48.60 o 
  -5  -2  16      628.95      568.36     96.13 o 
  -4  -2  16      486.13      419.42     60.25 o 
  -3  -2  16      247.55      240.84     62.59 o 
  -2  -2  16      410.25      453.77     42.77 o 
  -1  -2  16     2648.15     2584.38     67.47 o 
   0  -2  16      170.60      208.47     34.53 o 
   1  -2  16        0.52       20.90     24.92 o 
   2  -2  16      695.23      614.17     49.10 o 
   3  -2  16      229.62      156.97     41.30 o 
   4  -2  16      110.41      160.06     45.77 o 
  -5  -1  16       46.87       90.98    120.31 o 
  -4  -1  16       18.09       29.58     40.61 o 
  -3  -1  16      213.64      149.52     70.62 o 
  -2  -1  16      268.34      263.19     36.52 o 
  -1  -1  16      399.00      305.16     37.59 o 
   0  -1  16       26.54       53.54     27.56 o 
   1  -1  16      458.90      549.33     45.44 o 
   2  -1  16       78.41       68.20     33.15 o 
   3  -1  16      305.16      240.63     45.63 o 
   4  -1  16      747.86      696.74     70.87 o 
  -5   0  16       13.68      100.19     61.74 o 
  -4   0  16      452.80      405.23     76.41 o 
  -3   0  16      491.05      578.00     60.85 o 
  -2   0  16      252.00      246.82     37.05 o 
  -1   0  16     4113.76     3990.70     81.85 o 
   0   0  16      129.41      123.06     32.91 o 
   1   0  16      146.39      132.57     30.43 o 
   2   0  16     1508.09     1574.06     67.90 o 
   3   0  16       80.86      125.21     40.24 o 
   4   0  16       20.05       37.94     39.96 o 
  -5   1  16       77.24      208.74     70.68 o 
  -4   1  16      283.43      378.17     57.01 o 
  -3   1  16      166.09      189.98     46.15 o 
  -2   1  16      775.95      776.79     52.47 o 
  -1   1  16        0.78        2.78     27.29 o 
   0   1  16       87.32       87.94     31.99 o 
   1   1  16      196.66      183.36     34.50 o 
   2   1  16       81.44      134.73     35.00 o 
   3   1  16      221.19      169.59     49.37 o 
   4   1  16      324.28      315.27     64.38 o 
  -5   2  16      150.90      297.88     82.71 o 
  -4   2  16     1518.65     1563.87    182.56 o 
  -3   2  16       16.00       30.52     41.39 o 
  -2   2  16      388.17      450.09     44.83 o 
  -1   2  16      329.59      375.38     39.84 o 
   0   2  16        1.39      -53.08     48.86 o 
   1   2  16      930.03      890.69     54.71 o 
   2   2  16     1109.76     1107.56     68.39 o 
   3   2  16      100.48       98.25     70.60 o 
  -5   3  16      172.80      241.44     59.89 o 
  -4   3  16      199.11      112.22     64.84 o 
  -3   3  16        1.83       57.06     43.03 o 
  -2   3  16      282.01      343.01     50.93 o 
  -1   3  16      833.91      856.29     51.44 o 
   0   3  16       44.13       95.43     34.88 o 
   1   3  16      578.60      578.96     47.09 o 
   2   3  16        5.45        6.26     31.96 o 
   3   3  16       50.66       44.83     72.25 o 
  -5   4  16      437.20      490.54    107.48 o 
  -4   4  16      947.58      989.53     84.45 o 
  -3   4  16        0.30      -45.55     50.65 o 
  -2   4  16     1727.24     1705.38     79.97 o 
  -1   4  16        4.20       -0.93     34.51 o 
   0   4  16       72.51       42.23     43.94 o 
   1   4  16     1404.27     1147.26     59.06 o 
   2   4  16      147.50       94.94     40.15 o 
   3   4  16      219.07      107.74     60.32 o 
  -5   5  16      442.03      563.58    142.33 o 
  -4   5  16      142.37      180.90    109.83 o 
  -3   5  16        1.61       33.68     43.77 o 
  -2   5  16        1.31       15.14     60.62 o 
  -1   5  16      615.82      595.43     58.20 o 
   0   5  16      360.81      429.13     63.53 o 
   1   5  16      689.32      731.91     59.09 o 
   2   5  16        9.52       31.45     41.02 o 
   3   5  16        0.27      128.23     43.09 o 
  -5   6  16     1534.33     1595.94     97.08 o 
  -4   6  16       47.27      137.74     48.33 o 
  -3   6  16        3.28       59.65     40.10 o 
  -2   6  16      927.29      944.89     71.26 o 
  -1   6  16     1376.18     1363.37    115.63 o 
   0   6  16      143.35      177.66     43.83 o 
   1   6  16      551.48      524.00     44.02 o 
   2   6  16        1.62       44.51     37.76 o 
  -4   7  16      150.22      192.98     54.92 o 
  -3   7  16      102.43       91.04     45.05 o 
  -2   7  16       36.34       53.42     43.60 o 
  -1   7  16       18.91       32.43     39.05 o 
   0   7  16       16.89       44.67     37.76 o 
   1   7  16       73.89      160.17     41.51 o 
   2   7  16        8.86      119.17     60.68 o 
  -4   8  16       61.85       91.76     77.29 o 
  -3   8  16      348.25      304.90     51.28 o 
  -2   8  16     1325.38     1330.11    169.84 o 
  -1   8  16      246.46      168.12     45.98 o 
   0   8  16      110.98      168.82     44.86 o 
   1   8  16      168.05      115.24     59.62 o 
  -3   9  16      358.55      427.00     56.20 o 
  -2   9  16      351.18      301.18     62.30 o 
  -1   9  16      229.08      152.32     47.73 o 
   0   9  16       13.21        2.10     34.10 o 
  -2  10  16      249.01      252.25     61.00 o 
  -1  10  16       86.85       83.11     66.74 o 
  -1 -11  17       34.53       61.14     54.20 o 
   0 -11  17      292.15      406.99     68.86 o 
  -2 -10  17        1.72      -42.06     61.09 o 
  -1 -10  17      161.29      165.86     58.37 o 
   0 -10  17      111.21      231.06     61.52 o 
   1 -10  17       11.26       49.39     44.42 o 
   2 -10  17        9.62        9.84     50.29 o 
  -3  -9  17        3.51      -12.12     88.09 o 
  -2  -9  17      187.85      136.91     70.06 o 
  -1  -9  17       55.93       77.34     51.82 o 
   0  -9  17      904.57     1071.35     81.22 o 
   1  -9  17      135.90      157.86     49.46 o 
   2  -9  17      194.61      241.66     62.85 o 
  -3  -8  17      105.33       91.99     75.92 o 
  -2  -8  17      212.22      190.44     69.34 o 
  -1  -8  17      354.71      340.69     61.49 o 
   0  -8  17     1004.28     1179.30     70.72 o 
   1  -8  17      332.43      444.37     52.88 o 
   2  -8  17       19.70       21.47     39.06 o 
   3  -8  17       49.25       61.41     68.01 o 
  -4  -7  17       68.28      108.60     75.16 o 
  -3  -7  17      502.56      365.08     91.74 o 
  -2  -7  17     1362.84     1500.12    181.46 o 
  -1  -7  17        0.98       11.92     35.14 o 
   0  -7  17      907.19      995.79     66.14 o 
   1  -7  17      168.49      168.44     38.24 o 
   2  -7  17        0.05       17.80     39.87 o 
   3  -7  17     1370.80     1537.44     84.73 o 
  -4  -6  17       79.01      120.57     70.72 o 
  -3  -6  17      282.95      201.36     79.33 o 
  -2  -6  17      100.33      140.25     64.42 o 
  -1  -6  17      604.09      543.10     52.43 o 
   0  -6  17       57.97       52.79     31.97 o 
   1  -6  17      521.77      547.25     48.08 o 
   2  -6  17      893.02     1022.18     67.98 o 
   3  -6  17      474.40      457.34     78.30 o 
  -4  -5  17       14.97        6.39     61.99 o 
  -3  -5  17     1986.72     1764.80    317.50 o 
  -2  -5  17       86.18      103.39     40.61 o 
  -1  -5  17       22.00       58.63     36.99 o 
   0  -5  17      914.76     1064.18     56.39 o 
   1  -5  17      770.42      809.19     57.96 o 
   2  -5  17      977.97      915.23     84.84 o 
   3  -5  17     1353.35     1222.52     71.35 o 
  -5  -4  17      764.52      946.56    289.26 o 
  -4  -4  17      613.58      515.47     95.16 o 
  -3  -4  17       43.16      144.39     43.88 o 
  -2  -4  17      347.81      353.16     52.11 o 
  -1  -4  17      170.63      191.02     33.40 o 
   0  -4  17       18.34       -7.90     29.23 o 
   1  -4  17       94.07       58.59     34.72 o 
   2  -4  17      188.50      158.70     39.46 o 
   3  -4  17      710.42      671.24     57.96 o 
  -5  -3  17      173.64      219.45     78.98 o 
  -4  -3  17      543.49      606.38     97.66 o 
  -3  -3  17     1195.20      954.61     76.29 o 
  -2  -3  17      102.73      147.86     44.51 o 
  -1  -3  17      433.47      417.01     41.35 o 
   0  -3  17     1427.58     1776.02     62.52 o 
   1  -3  17      115.45       62.28     42.02 o 
   2  -3  17      584.35      474.82     46.43 o 
   3  -3  17      336.61      265.22     54.06 o 
  -5  -2  17      308.62      398.39    147.79 o 
  -4  -2  17      829.14      791.69     75.33 o 
  -3  -2  17       47.16       24.86     39.87 o 
  -2  -2  17       32.50       46.83     30.20 o 
  -1  -2  17      344.87      302.57     38.18 o 
   0  -2  17        5.82       39.00     29.02 o 
   1  -2  17        0.35        3.92     29.00 o 
   2  -2  17      314.62      218.92     57.69 o 
   3  -2  17      246.03      303.31     51.12 o 
  -5  -1  17        2.55      428.21    163.49 o 
  -4  -1  17      136.28      217.89     66.27 o 
  -3  -1  17      303.28      311.57     54.95 o 
  -2  -1  17      218.22      239.09     48.94 o 
  -1  -1  17      635.70      657.06     47.31 o 
   0  -1  17     1738.47     2247.44     79.63 o 
   1  -1  17        8.08       19.54     33.53 o 
   2  -1  17       23.87       24.02     30.78 o 
   3  -1  17      162.78      120.96     46.64 o 
  -5   0  17      304.84      371.27    132.31 o 
  -4   0  17      792.16      731.56     93.74 o 
  -3   0  17      210.78      356.49     45.69 o 
  -2   0  17      154.71      186.29     51.97 o 
  -1   0  17      635.61      677.82     57.68 o 
   0   0  17     1051.10     1374.32     66.67 o 
   1   0  17        1.41       18.29     30.72 o 
   2   0  17      222.05      217.15     58.75 o 
   3   0  17        1.26      -11.84     37.65 o 
  -5   1  17      276.59      353.87     85.46 o 
  -4   1  17      187.05      259.10     52.31 o 
  -3   1  17      878.82      827.51     69.63 o 
  -2   1  17      338.66      372.50     43.60 o 
  -1   1  17      209.43      170.87     35.96 o 
   0   1  17      485.49      519.55     51.02 o 
   1   1  17       37.78       18.06     72.88 o 
   2   1  17      117.88      130.35     46.05 o 
   3   1  17     1537.93     1573.46     86.78 o 
  -5   2  17      134.21      278.36     82.27 o 
  -4   2  17      126.69      166.92     52.62 o 
  -3   2  17        5.98        4.79     60.94 o 
  -2   2  17       51.38       11.25     36.67 o 
  -1   2  17     1318.00     1252.16     62.06 o 
   0   2  17      480.97      500.62     49.78 o 
   1   2  17       61.16       93.33     43.90 o 
   2   2  17      460.17      403.97     57.46 o 
   3   2  17       51.35      142.47     49.00 o 
  -5   3  17       72.60      190.02     70.00 o 
  -4   3  17      779.53      647.96     73.76 o 
  -3   3  17     1987.22     1864.58    110.77 o 
  -2   3  17       32.40       72.55     41.55 o 
  -1   3  17       14.34       -1.79     33.03 o 
   0   3  17      592.39      779.39     68.58 o 
   1   3  17      246.60      214.87     46.46 o 
   2   3  17       23.37       48.86     36.41 o 
   3   3  17      417.44      463.09     92.06 o 
  -5   4  17       23.24      139.61     56.45 o 
  -4   4  17      224.62      314.32     62.54 o 
  -3   4  17       45.88       85.53     47.48 o 
  -2   4  17        0.32       73.14     47.34 o 
  -1   4  17     1255.65     1077.37     67.49 o 
   0   4  17        4.61       23.45     41.71 o 
   1   4  17       11.24      -20.13     32.72 o 
   2   4  17     1024.83      997.68     88.79 o 
  -4   5  17      230.62      213.15     60.44 o 
  -3   5  17      924.23      888.45     82.29 o 
  -2   5  17        3.71       94.20     73.53 o 
  -1   5  17       45.68      100.60     42.09 o 
   0   5  17     2567.91     3274.27    118.05 o 
   1   5  17        5.42       46.27     39.98 o 
   2   5  17      141.68      176.41     43.97 o 
  -4   6  17      531.22      440.44     61.70 o 
  -3   6  17       33.69       63.87     42.41 o 
  -2   6  17        8.09       41.36     46.36 o 
  -1   6  17      150.85      124.55     49.68 o 
   0   6  17      329.61      390.14     52.93 o 
   1   6  17       38.45       40.39     45.49 o 
   2   6  17      783.95      629.70     71.63 o 
  -4   7  17      154.19       89.10     49.60 o 
  -3   7  17      231.92      230.33     47.56 o 
  -2   7  17      269.50      214.17     59.86 o 
  -1   7  17       96.35      105.92     50.33 o 
   0   7  17     1068.37     1223.41     76.59 o 
   1   7  17       14.90       22.79     38.26 o 
  -3   8  17      204.96      209.74     47.53 o 
  -2   8  17      102.21      254.14     60.38 o 
  -1   8  17      442.32      378.56     55.84 o 
   0   8  17       33.57       64.35     43.50 o 
  -2   9  17       51.92       35.59     50.86 o 
  -1   9  17      526.82      540.38     63.48 o 
  -1 -10  18       25.20       22.69     55.28 o 
   0 -10  18       36.22      104.35     58.25 o 
  -2  -9  18      403.61      419.01     97.48 o 
  -1  -9  18      155.54      109.53     57.89 o 
   0  -9  18        0.00      -14.68     52.38 o 
   1  -9  18      224.53      266.81     53.67 o 
  -3  -8  18       65.79      106.17     74.55 o 
  -2  -8  18       42.67       59.37     65.72 o 
  -1  -8  18      748.34      791.03     75.91 o 
   0  -8  18      207.44      309.66     51.54 o 
   1  -8  18       77.82       61.25     45.32 o 
   2  -8  18      399.76      395.15     60.92 o 
  -3  -7  18        4.18       30.38     70.89 o 
  -2  -7  18       79.67      102.93     65.57 o 
  -1  -7  18       14.02       66.03     38.65 o 
   0  -7  18       22.43       18.79     39.82 o 
   1  -7  18     1317.73     1368.01     66.85 o 
   2  -7  18        3.91       69.42     63.30 o 
  -4  -6  18        3.22       18.70     67.31 o 
  -3  -6  18        1.17       11.34     64.24 o 
  -2  -6  18      519.36      425.21     80.18 o 
  -1  -6  18     1216.06     1158.98     68.51 o 
   0  -6  18       28.27       39.89     39.30 o 
   1  -6  18      191.37      130.02     39.61 o 
   2  -6  18     2131.68     2171.21    187.52 o 
   3  -6  18       35.73       45.67     43.62 o 
  -4  -5  18      119.28       62.70     71.30 o 
  -3  -5  18      240.94      232.08     80.83 o 
  -2  -5  18      265.13      247.30     91.29 o 
  -1  -5  18      170.83      116.77     42.60 o 
   0  -5  18        0.92       30.67     31.46 o 
   1  -5  18      316.47      293.49     45.05 o 
   2  -5  18       32.73       95.97     44.27 o 
   3  -5  18      176.36      180.34     68.99 o 
  -4  -4  18      466.86      519.79    142.86 o 
  -3  -4  18       76.55       48.70     62.09 o 
  -2  -4  18      673.31      681.80     66.01 o 
  -1  -4  18      300.79      236.84     38.48 o 
   0  -4  18      132.94       85.90     55.23 o 
   1  -4  18      665.84      595.34     54.57 o 
   2  -4  18      819.66      658.16     67.35 o 
   3  -4  18      108.00      129.04     42.70 o 
  -4  -3  18      198.60      181.65    131.49 o 
  -3  -3  18      189.80      169.52     48.68 o 
  -2  -3  18      912.55      821.27     69.93 o 
  -1  -3  18       33.00      -28.15     27.89 o 
   0  -3  18      165.87      272.56     39.92 o 
   1  -3  18      327.46      346.75     62.03 o 
   2  -3  18      141.68      193.21     47.60 o 
   3  -3  18      564.53      469.42     56.33 o 
  -4  -2  18      359.24      382.80     98.30 o 
  -3  -2  18       15.29       58.42     42.58 o 
  -2  -2  18     1680.01     1587.80     67.44 o 
  -1  -2  18      245.65      178.64     34.15 o 
   0  -2  18      158.30      194.16     38.98 o 
   1  -2  18     1153.08     1279.94     68.80 o 
   2  -2  18       38.53       68.92     43.33 o 
   3  -2  18       18.63      -19.41     44.82 o 
  -5  -1  18       34.96      -66.85    123.44 o 
  -4  -1  18        4.86       65.72     58.87 o 
  -3  -1  18      715.15      677.03    110.34 o 
  -2  -1  18      226.33      214.10     48.20 o 
  -1  -1  18       84.81      195.57     45.24 o 
   0  -1  18     1199.28     1514.71     68.60 o 
   1  -1  18      478.17      509.86     52.54 o 
   2  -1  18       25.63       10.85     46.82 o 
   3  -1  18      890.88      882.36     67.04 o 
  -5   0  18     1161.24     1313.23    172.62 o 
  -4   0  18        3.50       25.96     55.99 o 
  -3   0  18      110.36      153.78     44.08 o 
  -2   0  18      827.47      775.41     56.01 o 
  -1   0  18       45.16       72.57     31.19 o 
   0   0  18      114.36      152.38     37.80 o 
   1   0  18      671.54      621.14     54.77 o 
   2   0  18        0.13       35.30     39.56 o 
   3   0  18      182.64      111.57     68.92 o 
  -5   1  18      240.67      358.05     87.74 o 
  -4   1  18       48.31       38.54    124.02 o 
  -3   1  18      798.09      776.63     71.77 o 
  -2   1  18        8.23       59.58     49.92 o 
  -1   1  18       27.80       61.21     32.38 o 
   0   1  18     1589.86     1976.45     74.70 o 
   1   1  18      852.34      728.96     58.53 o 
   2   1  18       21.90       30.72     41.69 o 
   3   1  18       26.82       29.30     41.08 o 
  -5   2  18      818.90      743.12    111.75 o 
  -4   2  18      184.88      220.73     55.28 o 
  -3   2  18       61.47       68.85     58.95 o 
  -2   2  18      719.39      663.22     61.97 o 
  -1   2  18       13.93       70.94     46.09 o 
   0   2  18      131.13      182.33     40.99 o 
   1   2  18       14.42      -18.49     32.74 o 
   2   2  18        0.24       43.13     52.05 o 
  -4   3  18       47.29       15.01     50.59 o 
  -3   3  18      248.00      277.36     56.10 o 
  -2   3  18       87.34      161.87     52.82 o 
  -1   3  18      417.70      411.76     52.02 o 
   0   3  18      816.54      914.48     61.56 o 
   1   3  18      124.56       57.52     37.80 o 
   2   3  18       17.66       56.00     42.33 o 
  -4   4  18        0.15      107.17     51.83 o 
  -3   4  18      381.93      452.71     67.45 o 
  -2   4  18      104.47      132.33     46.17 o 
  -1   4  18        1.06       10.93     35.82 o 
   0   4  18        2.66        2.18     35.16 o 
   1   4  18      227.74      186.49     43.16 o 
   2   4  18        3.31      100.75     47.52 o 
  -4   5  18       81.98      169.50     62.81 o 
  -3   5  18      514.25      531.08     70.06 o 
  -2   5  18       83.65      129.93     54.07 o 
  -1   5  18       16.38       71.38     41.11 o 
   0   5  18      128.24      100.73     40.80 o 
   1   5  18      102.28      135.49     36.84 o 
  -4   6  18        5.75      100.13     48.25 o 
  -3   6  18      127.56       91.96     43.09 o 
  -2   6  18       11.36      121.45     63.89 o 
  -1   6  18      148.16      114.43     67.19 o 
   0   6  18       36.26      109.42     41.51 o 
   1   6  18     1217.24     1188.05     97.84 o 
  -3   7  18      714.85      626.15     62.99 o 
  -2   7  18      242.42      234.16     80.21 o 
  -1   7  18        9.16       58.06     42.68 o 
   0   7  18      192.84      256.99     56.01 o 
  -2   8  18      106.99      200.25     59.79 o 
  -1   8  18      109.82      150.60     60.54 o 
  -1  -9  19       35.41       65.04     55.54 o 
   0  -9  19      281.04      280.55     64.43 o 
  -2  -8  19       44.65      -29.12    125.03 o 
  -1  -8  19      370.02      281.94     64.56 o 
   0  -8  19      293.84      320.17     52.29 o 
   1  -8  19       41.70       87.87     49.20 o 
  -3  -7  19       41.45       87.78     73.79 o 
  -2  -7  19      388.75      289.28     80.46 o 
  -1  -7  19       32.61       49.53     42.00 o 
   0  -7  19      605.66      636.13     61.82 o 
   1  -7  19       43.20       39.22     38.43 o 
  -3  -6  19       73.78      111.89     94.64 o 
  -2  -6  19        8.85      -14.26     62.54 o 
  -1  -6  19       94.03      161.04     44.32 o 
   0  -6  19       62.50       44.06     59.36 o 
   1  -6  19      157.96      175.60     47.06 o 
   2  -6  19      643.36      621.15     71.72 o 
  -3  -5  19        9.98       85.16     68.74 o 
  -2  -5  19       19.87       -3.65     72.59 o 
  -1  -5  19      547.36      590.60     57.16 o 
   0  -5  19       82.40      119.00     37.48 o 
   1  -5  19       55.13       43.65     38.72 o 
   2  -5  19       26.01       85.07     44.05 o 
  -4  -4  19       38.93      115.96     77.35 o 
  -3  -4  19      240.07      193.93     76.42 o 
  -2  -4  19      254.86      297.97     80.82 o 
  -1  -4  19      764.94      756.59     60.75 o 
   0  -4  19      246.59      253.33     42.98 o 
   1  -4  19       86.84       84.01     38.32 o 
   2  -4  19      692.22      683.83     71.05 o 
  -4  -3  19      171.33       91.50    209.60 o 
  -3  -3  19     1220.06     1188.31     87.48 o 
  -2  -3  19      602.54      518.70     60.73 o 
  -1  -3  19      105.80      110.25     42.94 o 
   0  -3  19       38.14      129.31     37.95 o 
   1  -3  19       46.17       76.85     37.08 o 
   2  -3  19       24.98      -10.33     41.86 o 
  -4  -2  19        2.68     -195.83     97.92 o 
  -3  -2  19       68.15      207.05     50.76 o 
  -2  -2  19      186.33      158.51     81.88 o 
  -1  -2  19     1478.56     1469.27    110.88 o 
   0  -2  19        8.40       24.99     39.33 o 
   1  -2  19       74.10       85.32     38.63 o 
   2  -2  19     1496.30     1408.27     91.14 o 
  -4  -1  19      333.44      278.60     76.57 o 
  -3  -1  19      580.34      590.80     70.11 o 
  -2  -1  19       13.52       71.15     33.03 o 
  -1  -1  19       84.70      122.24     34.44 o 
   0  -1  19      500.01      645.30     59.23 o 
   1  -1  19      169.91      191.37     41.28 o 
   2  -1  19      282.76      282.71     53.82 o 
  -4   0  19      296.73      457.70     90.25 o 
  -3   0  19       37.26       71.37     42.69 o 
  -2   0  19      185.41      239.56     70.26 o 
  -1   0  19     1081.40      998.39     76.32 o 
   0   0  19       73.64      130.98     35.61 o 
   1   0  19       70.44       81.86     36.78 o 
   2   0  19      803.61      897.40     78.21 o 
  -4   1  19      361.91      385.17     87.03 o 
  -3   1  19        9.75      114.90     48.96 o 
  -2   1  19     1044.56     1102.38     72.48 o 
  -1   1  19       27.85       60.66     33.39 o 
   0   1  19      166.85      227.40     44.09 o 
   1   1  19       97.17      111.89     39.30 o 
   2   1  19       25.52       30.09     48.62 o 
  -4   2  19     1344.33     1396.11     95.59 o 
  -3   2  19        9.19      113.42     47.31 o 
  -2   2  19      173.54      224.65     47.25 o 
  -1   2  19      544.90      534.42     55.24 o 
   0   2  19        0.03       18.46     34.16 o 
   1   2  19      621.94      628.22     58.09 o 
   2   2  19      262.58      232.01     65.08 o 
  -4   3  19       56.98       96.70     76.34 o 
  -3   3  19      138.74      167.33     52.97 o 
  -2   3  19      472.59      583.60     62.53 o 
  -1   3  19      317.36      311.49     50.63 o 
   0   3  19       11.52       -1.66     34.41 o 
   1   3  19      382.42      468.87     52.46 o 
  -4   4  19      333.31      348.18     68.21 o 
  -3   4  19      127.33      174.22     54.89 o 
  -2   4  19      379.50      386.27     62.40 o 
  -1   4  19      111.38       68.61     45.06 o 
   0   4  19      111.85      111.65     42.34 o 
   1   4  19      658.73      637.39     59.75 o 
  -3   5  19       24.75      142.30     54.91 o 
  -2   5  19      169.97      167.18     57.37 o 
  -1   5  19       32.38       74.14     43.69 o 
   0   5  19       40.95       83.32     41.77 o 
   1   5  19       99.06      201.73     43.57 o 
  -3   6  19       27.23      157.65     45.05 o 
  -2   6  19      909.81      904.56     92.17 o 
  -1   6  19       95.07       74.91     41.72 o 
   0   6  19       21.78       28.75     40.16 o 
  -1  -7  20        4.10       57.41     55.55 o 
   0  -7  20       79.27      195.33     65.89 o 
  -2  -6  20      183.49      155.74    138.33 o 
  -1  -6  20      203.07      232.98     50.41 o 
   0  -6  20        9.87        7.09     41.25 o 
   1  -6  20      523.24      555.81     58.43 o 
  -3  -5  20     1327.31     1311.13    139.05 o 
  -2  -5  20        3.39      142.36     50.40 o 
  -1  -5  20       52.19       57.77     41.12 o 
   0  -5  20      502.79      613.74     68.50 o 
   1  -5  20      505.38      568.25     57.87 o 
  -3  -4  20      115.16      186.48     80.12 o 
  -2  -4  20      713.89      704.35     77.62 o 
  -1  -4  20       71.52       85.62     52.46 o 
   0  -4  20      119.06      213.97     42.65 o 
   1  -4  20        1.04       33.15     40.18 o 
  -3  -3  20      114.07      251.96     53.78 o 
  -2  -3  20      141.91      282.00     56.58 o 
  -1  -3  20      364.90      349.38     43.82 o 
   0  -3  20     1221.07     1725.39     80.08 o 
   1  -3  20      239.37      267.54     49.01 o 
  -3  -2  20      382.31      350.95     63.15 o 
  -2  -2  20      482.56      678.93    174.82 o 
  -1  -2  20       17.06       72.12     34.29 o 
   0  -2  20        0.43       66.62     35.72 o 
   1  -2  20        1.26       90.47     39.41 o 
   2  -2  20      113.20      131.38     49.94 o 
  -3  -1  20      115.55      124.40     62.49 o 
  -2  -1  20       43.36      172.01     42.82 o 
  -1  -1  20      251.18      275.04     57.89 o 
   0  -1  20      291.84      312.09     57.65 o 
   1  -1  20       23.22       41.29     37.43 o 
  -3   0  20      238.10      289.94     78.99 o 
  -2   0  20       61.66      100.98     37.66 o 
  -1   0  20      306.95      378.53     46.85 o 
   0   0  20      100.85       86.55     38.34 o 
   1   0  20       34.51       73.95     39.20 o 
  -3   1  20      241.82      228.60     51.99 o 
  -2   1  20      251.19      152.73     64.45 o 
  -1   1  20       50.32       85.92     36.60 o 
   0   1  20      291.19      309.37     48.13 o 
   1   1  20        2.45       19.15     36.67 o 
  -3   2  20        2.61       67.40     47.39 o 
  -2   2  20      150.93      247.69     54.18 o 
  -1   2  20      718.50      632.56     82.12 o 
   0   2  20       60.62      100.34     39.10 o 
   1   2  20       98.41      134.65     43.87 o 
  -3   3  20      486.34      498.36     64.06 o 
  -2   3  20      156.38      173.45     51.84 o 
  -1   3  20       20.79       35.14     40.34 o 
   0   3  20      735.19      769.43     65.94 o 
   1   3  20        0.59       57.96     39.53 o 
  -3   4  20      117.01      164.88     50.70 o 
  -2   4  20       25.08      107.30     54.42 o 
  -1   4  20      520.80      595.87     81.52 o 
   0   4  20      175.00      262.26     52.07 o 
  -2   5  20      312.17      235.15     62.48 o 
  -1   5  20      198.65      177.60     48.69 o 
  -1  -5  21        8.42       65.37     57.47 o 
   0  -5  21       89.49      108.49     50.70 o 
  -2  -4  21      585.69      734.08    123.84 o 
  -1  -4  21       67.30      130.52     51.94 o 
   0  -4  21      386.85      411.61     52.77 o 
  -2  -3  21      546.08      749.66    228.14 o 
  -1  -3  21      531.38      561.59     89.37 o 
   0  -3  21        0.67       31.59     36.77 o 
  -2  -2  21      236.30      351.03     61.57 o 
  -1  -2  21        9.74      112.09     52.71 o 
   0  -2  21        0.02       20.99     42.44 o 
  -3  -1  21      220.71      241.19    170.44 o 
  -2  -1  21       10.75       85.34     42.98 o 
  -1  -1  21      156.24      159.54     45.15 o 
   0  -1  21      165.28      189.64     45.88 o 
  -2   0  21      463.12      483.46     59.09 o 
  -1   0  21       53.62      163.33     41.01 o 
   0   0  21       59.47      152.35     44.07 o 
  -2   1  21       44.10       26.38     43.22 o 
  -1   1  21       12.01       56.15     42.56 o 
   0   1  21      223.63      268.96     57.15 o 
  -2   2  21      254.73      295.96     87.74 o 
  -1   2  21       55.24       14.79     43.76 o 
   0   2  21       22.39      105.62     47.70 o 
  -1   3  21       36.85       20.94     39.34 o 
                                                 
